# Supplementary material for: Systematic Comparisons for Composition Profiles, Taxonomic Levels, and Machine Learning Methods for Microbiome-Based Disease Prediction
Source: Front Mol Biosci. 2020 Dec 16;7:610845. doi: 10.3389/fmolb.2020.610845 (PMC7772236; doi:10.3389/fmolb.2020.610845)
Supplement: Supplementary file 2 [file Table_1.XLSX]

## Sheet: Table S1
Table S1. Number of features identified
OTU/ASV Picking Methods	Taxonomic Level	Original Number of Features	Number of Features After Filtering	Disease Type
Open-Reference	Phylum	24	9	Crohn's Disease
Closed-Reference	Phylum	21	9	Crohn's Disease
de novo	Phylum	24	9	Crohn's Disease
DADA2	Phylum	31	9	Crohn's Disease
Open-Reference	Class	41	16	Crohn's Disease
Closed-Reference	Class	34	16	Crohn's Disease
de novo	Class	41	16	Crohn's Disease
DADA2	Class	64	16	Crohn's Disease
Open-Reference	Order	95	28	Crohn's Disease
Closed-Reference	Order	86	28	Crohn's Disease
de novo	Order	95	28	Crohn's Disease
DADA2	Order	149	28	Crohn's Disease
Open-Reference	Family	189	56	Crohn's Disease
Closed-Reference	Family	182	56	Crohn's Disease
de novo	Family	189	55	Crohn's Disease
DADA2	Family	272	61	Crohn's Disease
Open-Reference	Genus	527	168	Crohn's Disease
Closed-Reference	Genus	519	168	Crohn's Disease
de novo	Genus	497	164	Crohn's Disease
DADA2	Genus	748	168	Crohn's Disease
Open-Reference	Species	259	27	Crohn's Disease
Closed-Reference	Species	250	27	Crohn's Disease
de novo	Species	208	27	Crohn's Disease
DADA2	Species	399	25	Crohn's Disease
Open-Reference	OTUs/ASVs	3016	381	Crohn's Disease
De Novo	OTUs/ASVs	3170	381	Crohn's Disease
Closed-Reference	OTUs/ASVs	1746	280	Crohn's Disease
DADA2	OTUs/ASVs	10161	322	Crohn's Disease
Open-Reference	Phylum	24	10	Interstitial Cystitis
Closed-Reference	Phylum	21	10	Interstitial Cystitis
de novo	Phylum	24	10	Interstitial Cystitis
DADA2	Phylum	31	10	Interstitial Cystitis
Open-Reference	Class	41	17	Interstitial Cystitis
Closed-Reference	Class	34	17	Interstitial Cystitis
de novo	Class	41	17	Interstitial Cystitis
DADA2	Class	64	17	Interstitial Cystitis
Open-Reference	Order	95	29	Interstitial Cystitis
Closed-Reference	Order	86	29	Interstitial Cystitis
de novo	Order	95	29	Interstitial Cystitis
DADA2	Order	149	30	Interstitial Cystitis
Open-Reference	Family	189	59	Interstitial Cystitis
Closed-Reference	Family	182	59	Interstitial Cystitis
de novo	Family	189	59	Interstitial Cystitis
DADA2	Family	272	61	Interstitial Cystitis
Open-Reference	Genus	527	177	Interstitial Cystitis
Closed-Reference	Genus	519	176	Interstitial Cystitis
de novo	Genus	497	173	Interstitial Cystitis
DADA2	Genus	748	179	Interstitial Cystitis
Open-Reference	Species	259	29	Interstitial Cystitis
Closed-Reference	Species	250	28	Interstitial Cystitis
de novo	Species	208	28	Interstitial Cystitis
DADA2	Species	399	26	Interstitial Cystitis
Open-Reference	OTUs/ASVs	3016	422	Interstitial Cystitis
De Novo	OTUs/ASVs	3170	423	Interstitial Cystitis
Closed-Reference	OTUs/ASVs	1746	306	Interstitial Cystitis
DADA2	OTUs/ASVs	10161	358	Interstitial Cystitis
Open-Reference	Phylum	13	11	Obesity
Closed-Reference	Phylum	13	11	Obesity
de novo	Phylum	13	11	Obesity
DADA2	Phylum	17	11	Obesity
Open-Reference	Class	22	19	Obesity
Closed-Reference	Class	22	19	Obesity
de novo	Class	22	19	Obesity
DADA2	Class	26	19	Obesity
Open-Reference	Order	40	32	Obesity
Closed-Reference	Order	40	32	Obesity
de novo	Order	40	31	Obesity
DADA2	Order	52	32	Obesity
Open-Reference	Family	93	60	Obesity
Closed-Reference	Family	91	59	Obesity
de novo	Family	89	59	Obesity
DADA2	Family	117	61	Obesity
Open-Reference	Genus	326	202	Obesity
Closed-Reference	Genus	302	196	Obesity
de novo	Genus	320	200	Obesity
DADA2	Genus	397	200	Obesity
Open-Reference	Species	197	67	Obesity
Closed-Reference	Species	153	55	Obesity
de novo	Species	190	66	Obesity
DADA2	Species	290	68	Obesity
Open-Reference	OTUs/ASVs	3079	883	Obesity
De Novo	OTUs/ASVs	4050	911	Obesity
Closed-Reference	OTUs/ASVs	1914	622	Obesity
DADA2	OTUs/ASVs	12266	825	Obesity
Open-Reference	Phylum	24	10	Ulcerative Colitis
Closed-Reference	Phylum	21	10	Ulcerative Colitis
de novo	Phylum	24	10	Ulcerative Colitis
DADA2	Phylum	31	10	Ulcerative Colitis
Open-Reference	Class	41	17	Ulcerative Colitis
Closed-Reference	Class	34	17	Ulcerative Colitis
de novo	Class	41	17	Ulcerative Colitis
DADA2	Class	64	17	Ulcerative Colitis
Open-Reference	Order	95	30	Ulcerative Colitis
Closed-Reference	Order	86	30	Ulcerative Colitis
de novo	Order	95	30	Ulcerative Colitis
DADA2	Order	149	30	Ulcerative Colitis
Open-Reference	Family	189	58	Ulcerative Colitis
Closed-Reference	Family	182	58	Ulcerative Colitis
de novo	Family	189	57	Ulcerative Colitis
DADA2	Family	272	60	Ulcerative Colitis
Open-Reference	Genus	527	184	Ulcerative Colitis
Closed-Reference	Genus	519	184	Ulcerative Colitis
de novo	Genus	497	178	Ulcerative Colitis
DADA2	Genus	748	180	Ulcerative Colitis
Open-Reference	Species	259	33	Ulcerative Colitis
Closed-Reference	Species	250	32	Ulcerative Colitis
de novo	Species	208	34	Ulcerative Colitis
DADA2	Species	399	29	Ulcerative Colitis
Open-Reference	OTUs/ASVs	3016	435	Ulcerative Colitis
De Novo	OTUs/ASVs	3170	436	Ulcerative Colitis
Closed-Reference	OTUs/ASVs	1746	326	Ulcerative Colitis
DADA2	OTUs/ASVs	10161	373	Ulcerative Colitis

## Sheet: Table S2
Table S2. Prediction Results from all Combinations in the Study
Methods	Machine Learning Algorithms	Filtering	Normalization	Taxonomic Levels / K-mer Lengths	Disease Type	AUROC	AUPR
Very Short-Chain K-mers	XgBoost	Filtered	DESeq2	7mer	Crohn's Disease	0.902399	0.947319
Very Short-Chain K-mers	XgBoost	Filtered	NoNorm	7mer	Crohn's Disease	0.898712	0.946782
Short-Chain K-mers	XgBoost	Filtered	NoNorm	15mer	Crohn's Disease	0.898062	0.940473
DADA2	Support Vector Machine	Filtered	NoNorm	Phylum	Obesity	0.897671	0.813492
DADA2	Support Vector Machine	Filtered	DESeq2	Phylum	Obesity	0.896499	0.834134
Short-Chain K-mers	XgBoost	Filtered	NoNorm	21mer	Crohn's Disease	0.895388	0.938106
Very Short-Chain K-mers	XgBoost	Filtered	DESeq2	6mer	Crohn's Disease	0.893771	0.940165
Very Short-Chain K-mers	Elastic Net	Filtered	DESeq2	7mer	Crohn's Disease	0.892844	0.939615
Short-Chain K-mers	XgBoost	Filtered	NoNorm	30mer	Crohn's Disease	0.892574	0.941267
Very Short-Chain K-mers	Elastic Net	Filtered	NoNorm	7mer	Crohn's Disease	0.892068	0.940671
Very Short-Chain K-mers	XgBoost	Filtered	NoNorm	6mer	Crohn's Disease	0.891925	0.939738
Very Short-Chain K-mers	XgBoost	Filtered	DESeq2	5mer	Crohn's Disease	0.890553	0.93548
Short-Chain K-mers	Elastic Net	Filtered	NoNorm	15mer	Crohn's Disease	0.890532	0.93865
Very Short-Chain K-mers	Random Forest	Filtered	DESeq2	7mer	Crohn's Disease	0.890206	0.935172
DADA2	XgBoost	Filtered	NoNorm	OTUsASVs	Crohn's Disease	0.890006	0.929512
Very Short-Chain K-mers	XgBoost	Filtered	NoNorm	5mer	Crohn's Disease	0.889515	0.934212
DADA2	XgBoost	Filtered	DESeq2	OTUsASVs	Crohn's Disease	0.88934	0.929532
Open-Reference	XgBoost	Unfiltered	DESeq2	OTUsASVs	Crohn's Disease	0.889315	0.929536
Open-Reference	XgBoost	Unfiltered	NoNorm	OTUsASVs	Crohn's Disease	0.888989	0.929683
Closed-Reference	XgBoost	Filtered	NoNorm	OTUsASVs	Crohn's Disease	0.888775	0.928135
DADA2	XgBoost	Unfiltered	NoNorm	OTUsASVs	Crohn's Disease	0.888687	0.933749
DADA2	XgBoost	Unfiltered	DESeq2	OTUsASVs	Crohn's Disease	0.888678	0.932304
Very Short-Chain K-mers	Random Forest	Filtered	DESeq2	6mer	Crohn's Disease	0.888584	0.93503
Closed-Reference	XgBoost	Unfiltered	NoNorm	OTUsASVs	Crohn's Disease	0.888495	0.928812
Open-Reference	XgBoost	Filtered	DESeq2	OTUsASVs	Crohn's Disease	0.888478	0.92784
Very Short-Chain K-mers	Ridge	Filtered	DESeq2	7mer	Crohn's Disease	0.888474	0.93206
Very Short-Chain K-mers	Random Forest	Filtered	NoNorm	7mer	Crohn's Disease	0.888397	0.933354
Closed-Reference	XgBoost	Unfiltered	DESeq2	OTUsASVs	Crohn's Disease	0.888237	0.929758
Open-Reference	XgBoost	Filtered	NoNorm	OTUsASVs	Crohn's Disease	0.888227	0.925865
Closed-Reference	XgBoost	Filtered	DESeq2	OTUsASVs	Crohn's Disease	0.888107	0.928105
Very Short-Chain K-mers	Random Forest	Filtered	NoNorm	6mer	Crohn's Disease	0.88758	0.934067
Very Short-Chain K-mers	Ridge	Filtered	NoNorm	7mer	Crohn's Disease	0.88624	0.925123
DADA2	Random Forest	Filtered	NoNorm	OTUsASVs	Crohn's Disease	0.885965	0.926151
DADA2	Random Forest	Filtered	DESeq2	OTUsASVs	Crohn's Disease	0.885132	0.925664
Short-Chain K-mers	Support Vector Machine	Filtered	NoNorm	15mer	Crohn's Disease	0.884501	0.936047
de novo	XgBoost	Unfiltered	DESeq2	OTUsASVs	Crohn's Disease	0.884374	0.93302
de novo	XgBoost	Unfiltered	NoNorm	OTUsASVs	Crohn's Disease	0.884015	0.932926
de novo	Random Forest	Filtered	NoNorm	OTUsASVs	Crohn's Disease	0.883815	0.926645
Short-Chain K-mers	Random Forest	Filtered	NoNorm	15mer	Crohn's Disease	0.883733	0.930573
Short-Chain K-mers	Ridge	Filtered	NoNorm	15mer	Crohn's Disease	0.883153	0.930705
de novo	XgBoost	Filtered	DESeq2	OTUsASVs	Crohn's Disease	0.882847	0.928873
de novo	Random Forest	Filtered	DESeq2	OTUsASVs	Crohn's Disease	0.882772	0.926015
Closed-Reference	Random Forest	Filtered	DESeq2	OTUsASVs	Crohn's Disease	0.882167	0.924244
Very Short-Chain K-mers	Elastic Net	Filtered	DESeq2	6mer	Crohn's Disease	0.882014	0.932984
Open-Reference	Random Forest	Filtered	DESeq2	OTUsASVs	Crohn's Disease	0.882002	0.924041
Open-Reference	Random Forest	Filtered	NoNorm	OTUsASVs	Crohn's Disease	0.881627	0.923684
Closed-Reference	Random Forest	Filtered	NoNorm	OTUsASVs	Crohn's Disease	0.881503	0.923561
Short-Chain K-mers	LASSO	Filtered	NoNorm	15mer	Crohn's Disease	0.881067	0.931372
DADA2	XgBoost	Filtered	DESeq2	Genus	Crohn's Disease	0.881005	0.932883
DADA2	XgBoost	Unfiltered	DESeq2	Genus	Crohn's Disease	0.880993	0.930063
de novo	XgBoost	Filtered	NoNorm	OTUsASVs	Crohn's Disease	0.880985	0.930105
Very Short-Chain K-mers	Elastic Net	Filtered	NoNorm	6mer	Crohn's Disease	0.880977	0.930871
DADA2	Random Forest	Filtered	NoNorm	Genus	Crohn's Disease	0.880738	0.928633
DADA2	Random Forest	Filtered	DESeq2	Genus	Crohn's Disease	0.880413	0.928314
DADA2	XgBoost	Filtered	NoNorm	Genus	Crohn's Disease	0.879376	0.931223
DADA2	XgBoost	Unfiltered	NoNorm	Genus	Crohn's Disease	0.878862	0.928138
Closed-Reference	Random Forest	Filtered	DESeq2	Genus	Crohn's Disease	0.878178	0.926969
DADA2	Random Forest	Unfiltered	DESeq2	Genus	Crohn's Disease	0.878143	0.925823
Short-Chain K-mers	Random Forest	Filtered	NoNorm	21mer	Crohn's Disease	0.87781	0.925238
DADA2	Random Forest	Unfiltered	NoNorm	Genus	Crohn's Disease	0.877483	0.925391
Closed-Reference	XgBoost	Filtered	DESeq2	Genus	Crohn's Disease	0.877416	0.930132
Open-Reference	Random Forest	Filtered	DESeq2	Genus	Crohn's Disease	0.877412	0.92687
Closed-Reference	XgBoost	Unfiltered	DESeq2	Genus	Crohn's Disease	0.877265	0.929271
Short-Chain K-mers	Support Vector Machine	Filtered	NoNorm	21mer	Crohn's Disease	0.8772	0.92424
Closed-Reference	Random Forest	Filtered	NoNorm	Genus	Crohn's Disease	0.877166	0.926239
Open-Reference	Random Forest	Filtered	NoNorm	Genus	Crohn's Disease	0.877042	0.926622
Closed-Reference	XgBoost	Filtered	NoNorm	Genus	Crohn's Disease	0.877031	0.928526
Open-Reference	XgBoost	Filtered	DESeq2	Genus	Crohn's Disease	0.876991	0.928414
de novo	Random Forest	Filtered	NoNorm	Genus	Crohn's Disease	0.876355	0.925764
Short-Chain K-mers	Random Forest	Filtered	NoNorm	30mer	Crohn's Disease	0.876297	0.923572
de novo	Random Forest	Unfiltered	DESeq2	OTUsASVs	Crohn's Disease	0.876295	0.922913
Open-Reference	XgBoost	Unfiltered	NoNorm	Genus	Crohn's Disease	0.876199	0.929001
de novo	Random Forest	Unfiltered	NoNorm	OTUsASVs	Crohn's Disease	0.87607	0.922857
de novo	Random Forest	Filtered	DESeq2	Genus	Crohn's Disease	0.875776	0.925333
DADA2	Random Forest	Unfiltered	DESeq2	OTUsASVs	Crohn's Disease	0.875646	0.927996
Very Short-Chain K-mers	Ridge	Filtered	DESeq2	6mer	Crohn's Disease	0.875484	0.929233
Closed-Reference	XgBoost	Unfiltered	NoNorm	Genus	Crohn's Disease	0.875272	0.928307
Open-Reference	XgBoost	Filtered	NoNorm	Genus	Crohn's Disease	0.875158	0.927891
Very Short-Chain K-mers	Neural Network	Filtered	DESeq2	6mer	Crohn's Disease	0.875154	0.9292
Very Short-Chain K-mers	Neural Network	Filtered	DESeq2	7mer	Crohn's Disease	0.875047	0.926
Very Short-Chain K-mers	Ridge	Filtered	NoNorm	6mer	Crohn's Disease	0.875039	0.928692
Open-Reference	XgBoost	Unfiltered	DESeq2	Genus	Crohn's Disease	0.874786	0.928299
Closed-Reference	Random Forest	Unfiltered	DESeq2	Genus	Crohn's Disease	0.874555	0.923904
DADA2	Random Forest	Unfiltered	NoNorm	OTUsASVs	Crohn's Disease	0.874353	0.927176
Open-Reference	Random Forest	Unfiltered	NoNorm	Genus	Crohn's Disease	0.874298	0.923497
Open-Reference	Random Forest	Unfiltered	DESeq2	Genus	Crohn's Disease	0.874259	0.923467
de novo	Random Forest	Unfiltered	DESeq2	Genus	Crohn's Disease	0.87421	0.923705
de novo	Random Forest	Unfiltered	NoNorm	Genus	Crohn's Disease	0.874008	0.92346
Closed-Reference	Random Forest	Unfiltered	NoNorm	Genus	Crohn's Disease	0.873869	0.923352
Short-Chain K-mers	Elastic Net	Filtered	NoNorm	21mer	Crohn's Disease	0.873622	0.927642
Short-Chain K-mers	Neural Network	Filtered	NoNorm	15mer	Crohn's Disease	0.873532	0.928286
Open-Reference	Random Forest	Filtered	DESeq2	OTUsASVs	Ulcerative Colitis	0.873286	0.82617
Closed-Reference	Random Forest	Unfiltered	DESeq2	OTUsASVs	Ulcerative Colitis	0.873258	0.826024
Very Short-Chain K-mers	Neural Network	Filtered	NoNorm	7mer	Crohn's Disease	0.873181	0.923868
Closed-Reference	Random Forest	Filtered	NoNorm	OTUsASVs	Ulcerative Colitis	0.8731	0.825575
Short-Chain K-mers	Neural Network	Filtered	NoNorm	21mer	Crohn's Disease	0.87283	0.927264
Closed-Reference	Random Forest	Filtered	DESeq2	OTUsASVs	Ulcerative Colitis	0.872735	0.825196
Open-Reference	Random Forest	Unfiltered	NoNorm	OTUsASVs	Ulcerative Colitis	0.872729	0.826961
Closed-Reference	Random Forest	Unfiltered	NoNorm	OTUsASVs	Ulcerative Colitis	0.872722	0.825692
Very Short-Chain K-mers	Neural Network	Filtered	NoNorm	6mer	Crohn's Disease	0.872581	0.926529
DADA2	Random Forest	Filtered	DESeq2	OTUsASVs	Ulcerative Colitis	0.872577	0.823516
Open-Reference	Random Forest	Unfiltered	DESeq2	OTUsASVs	Crohn's Disease	0.872328	0.92073
Open-Reference	Random Forest	Unfiltered	DESeq2	OTUsASVs	Ulcerative Colitis	0.872302	0.826781
Open-Reference	Random Forest	Filtered	NoNorm	OTUsASVs	Ulcerative Colitis	0.872275	0.824477
Very Short-Chain K-mers	Support Vector Machine	Filtered	DESeq2	6mer	Crohn's Disease	0.872222	0.920831
DADA2	Random Forest	Filtered	NoNorm	OTUsASVs	Ulcerative Colitis	0.872061	0.822443
Open-Reference	Random Forest	Unfiltered	NoNorm	OTUsASVs	Crohn's Disease	0.871919	0.920308
Closed-Reference	Random Forest	Unfiltered	NoNorm	OTUsASVs	Crohn's Disease	0.871897	0.920072
Closed-Reference	Random Forest	Unfiltered	DESeq2	OTUsASVs	Crohn's Disease	0.87187	0.920248
Very Short-Chain K-mers	Support Vector Machine	Filtered	NoNorm	6mer	Crohn's Disease	0.870956	0.917551
Short-Chain K-mers	XgBoost	Filtered	NoNorm	15mer	Ulcerative Colitis	0.87072	0.810424
de novo	XgBoost	Filtered	NoNorm	Genus	Crohn's Disease	0.870677	0.92319
Very Short-Chain K-mers	Random Forest	Filtered	NoNorm	5mer	Crohn's Disease	0.870598	0.924868
Very Short-Chain K-mers	Random Forest	Filtered	DESeq2	5mer	Crohn's Disease	0.87048	0.924892
Very Short-Chain K-mers	Neural Network	Filtered	NoNorm	5mer	Crohn's Disease	0.870184	0.928719
Very Short-Chain K-mers	Neural Network	Filtered	DESeq2	5mer	Crohn's Disease	0.870092	0.924541
Short-Chain K-mers	Support Vector Machine	Filtered	NoNorm	30mer	Crohn's Disease	0.869522	0.923149
de novo	XgBoost	Unfiltered	DESeq2	Genus	Crohn's Disease	0.868938	0.919155
Very Short-Chain K-mers	LASSO	Filtered	DESeq2	7mer	Crohn's Disease	0.868816	0.925867
de novo	XgBoost	Filtered	DESeq2	Genus	Crohn's Disease	0.868159	0.921278
Very Short-Chain K-mers	LASSO	Filtered	NoNorm	7mer	Crohn's Disease	0.867946	0.925969
DADA2	Random Forest	Unfiltered	DESeq2	OTUsASVs	Ulcerative Colitis	0.867616	0.82143
Very Short-Chain K-mers	Support Vector Machine	Filtered	DESeq2	7mer	Crohn's Disease	0.867546	0.924831
de novo	XgBoost	Unfiltered	NoNorm	Genus	Crohn's Disease	0.867501	0.920137
Open-Reference	Support Vector Machine	Filtered	DESeq2	OTUsASVs	Crohn's Disease	0.866656	0.921772
Short-Chain K-mers	Ridge	Filtered	NoNorm	21mer	Crohn's Disease	0.866644	0.921242
DADA2	Random Forest	Unfiltered	NoNorm	OTUsASVs	Ulcerative Colitis	0.8665	0.819449
Open-Reference	XgBoost	Unfiltered	DESeq2	OTUsASVs	Ulcerative Colitis	0.865672	0.81389
Open-Reference	Support Vector Machine	Filtered	NoNorm	OTUsASVs	Crohn's Disease	0.865267	0.920726
Closed-Reference	XgBoost	Filtered	DESeq2	OTUsASVs	Ulcerative Colitis	0.865025	0.810054
Short-Chain K-mers	Neural Network	Filtered	NoNorm	30mer	Crohn's Disease	0.864943	0.920059
Closed-Reference	XgBoost	Filtered	NoNorm	OTUsASVs	Ulcerative Colitis	0.864612	0.807284
Open-Reference	XgBoost	Filtered	DESeq2	OTUsASVs	Ulcerative Colitis	0.864365	0.810596
Closed-Reference	XgBoost	Unfiltered	DESeq2	OTUsASVs	Ulcerative Colitis	0.864103	0.808016
Very Short-Chain K-mers	LASSO	Filtered	DESeq2	6mer	Crohn's Disease	0.863618	0.923663
Open-Reference	XgBoost	Unfiltered	NoNorm	OTUsASVs	Ulcerative Colitis	0.863608	0.811481
Open-Reference	XgBoost	Filtered	NoNorm	OTUsASVs	Ulcerative Colitis	0.863319	0.810282
Short-Chain K-mers	LASSO	Filtered	NoNorm	21mer	Crohn's Disease	0.863009	0.917407
Short-Chain K-mers	Elastic Net	Filtered	NoNorm	30mer	Crohn's Disease	0.86287	0.919283
Very Short-Chain K-mers	LASSO	Filtered	NoNorm	6mer	Crohn's Disease	0.862625	0.922923
Closed-Reference	Support Vector Machine	Filtered	NoNorm	OTUsASVs	Crohn's Disease	0.862576	0.912973
de novo	Random Forest	Filtered	DESeq2	OTUsASVs	Ulcerative Colitis	0.86226	0.811566
DADA2	Random Forest	Filtered	DESeq2	Family	Crohn's Disease	0.861929	0.918805
DADA2	Random Forest	Filtered	NoNorm	Family	Crohn's Disease	0.861794	0.918806
Closed-Reference	XgBoost	Unfiltered	NoNorm	OTUsASVs	Ulcerative Colitis	0.861614	0.810698
Open-Reference	Neural Network	Filtered	DESeq2	OTUsASVs	Crohn's Disease	0.861106	0.916586
DADA2	Random Forest	Filtered	DESeq2	Genus	Ulcerative Colitis	0.860974	0.807709
DADA2	Random Forest	Filtered	NoNorm	Genus	Ulcerative Colitis	0.860396	0.807608
Open-Reference	Neural Network	Filtered	NoNorm	OTUsASVs	Crohn's Disease	0.860331	0.914768
de novo	Random Forest	Unfiltered	DESeq2	OTUsASVs	Ulcerative Colitis	0.860286	0.808199
de novo	Random Forest	Filtered	NoNorm	OTUsASVs	Ulcerative Colitis	0.860265	0.809269
de novo	Random Forest	Unfiltered	NoNorm	OTUsASVs	Ulcerative Colitis	0.860176	0.80746
DADA2	Random Forest	Unfiltered	DESeq2	Family	Crohn's Disease	0.860155	0.917882
de novo	XgBoost	Filtered	DESeq2	OTUsASVs	Ulcerative Colitis	0.859812	0.803123
DADA2	Random Forest	Unfiltered	NoNorm	Family	Crohn's Disease	0.859601	0.917953
Closed-Reference	Neural Network	Filtered	NoNorm	OTUsASVs	Crohn's Disease	0.859591	0.914839
Very Short-Chain K-mers	XgBoost	Filtered	DESeq2	5mer	Ulcerative Colitis	0.858945	0.776966
Very Short-Chain K-mers	XgBoost	Filtered	DESeq2	6mer	Ulcerative Colitis	0.858739	0.794398
Closed-Reference	Elastic Net	Filtered	NoNorm	OTUsASVs	Crohn's Disease	0.858589	0.916058
Open-Reference	Elastic Net	Filtered	DESeq2	OTUsASVs	Crohn's Disease	0.858317	0.916155
DADA2	XgBoost	Unfiltered	DESeq2	OTUsASVs	Ulcerative Colitis	0.858209	0.782937
Closed-Reference	Elastic Net	Filtered	DESeq2	OTUsASVs	Crohn's Disease	0.85806	0.916162
Open-Reference	Elastic Net	Filtered	NoNorm	OTUsASVs	Crohn's Disease	0.858017	0.916626
DADA2	Neural Network	Filtered	NoNorm	OTUsASVs	Crohn's Disease	0.857603	0.917658
Closed-Reference	Random Forest	Unfiltered	NoNorm	Family	Crohn's Disease	0.857333	0.91546
de novo	Random Forest	Unfiltered	NoNorm	Family	Crohn's Disease	0.857288	0.91648
DADA2	Random Forest	Unfiltered	DESeq2	Genus	Ulcerative Colitis	0.857253	0.805415
de novo	Random Forest	Filtered	DESeq2	Family	Crohn's Disease	0.857119	0.915421
de novo	XgBoost	Unfiltered	NoNorm	OTUsASVs	Ulcerative Colitis	0.857005	0.80344
Open-Reference	Random Forest	Unfiltered	DESeq2	Family	Crohn's Disease	0.856868	0.915827
de novo	XgBoost	Filtered	NoNorm	OTUsASVs	Ulcerative Colitis	0.85684	0.797858
Closed-Reference	Random Forest	Filtered	DESeq2	Family	Crohn's Disease	0.856837	0.915133
Open-Reference	Random Forest	Filtered	NoNorm	Family	Crohn's Disease	0.856588	0.914652
Closed-Reference	Random Forest	Unfiltered	DESeq2	Family	Crohn's Disease	0.856584	0.915573
Closed-Reference	Random Forest	Filtered	NoNorm	Family	Crohn's Disease	0.856526	0.914902
Open-Reference	Random Forest	Unfiltered	NoNorm	Family	Crohn's Disease	0.856484	0.915608
de novo	XgBoost	Unfiltered	DESeq2	OTUsASVs	Ulcerative Colitis	0.856483	0.799536
DADA2	Random Forest	Unfiltered	NoNorm	Genus	Ulcerative Colitis	0.856441	0.803282
de novo	Random Forest	Filtered	NoNorm	Family	Crohn's Disease	0.856428	0.914835
de novo	Random Forest	Unfiltered	DESeq2	Family	Crohn's Disease	0.856282	0.915813
Very Short-Chain K-mers	XgBoost	Filtered	NoNorm	6mer	Ulcerative Colitis	0.856097	0.789772
DADA2	XgBoost	Filtered	DESeq2	OTUsASVs	Ulcerative Colitis	0.856084	0.795268
DADA2	XgBoost	Unfiltered	NoNorm	OTUsASVs	Ulcerative Colitis	0.855689	0.78259
DADA2	Support Vector Machine	Filtered	NoNorm	OTUsASVs	Crohn's Disease	0.855593	0.912832
Open-Reference	Random Forest	Filtered	DESeq2	Family	Crohn's Disease	0.855459	0.91447
DADA2	Neural Network	Filtered	DESeq2	OTUsASVs	Crohn's Disease	0.855422	0.91216
Short-Chain K-mers	XgBoost	Filtered	NoNorm	21mer	Ulcerative Colitis	0.855176	0.800544
Short-Chain K-mers	Ridge	Filtered	NoNorm	30mer	Crohn's Disease	0.854956	0.910547
DADA2	XgBoost	Filtered	NoNorm	OTUsASVs	Ulcerative Colitis	0.854901	0.796083
DADA2	XgBoost	Filtered	DESeq2	Genus	Ulcerative Colitis	0.854832	0.791285
Very Short-Chain K-mers	XgBoost	Filtered	NoNorm	5mer	Ulcerative Colitis	0.854708	0.78139
DADA2	Support Vector Machine	Filtered	DESeq2	OTUsASVs	Crohn's Disease	0.854597	0.912468
Closed-Reference	Random Forest	Filtered	NoNorm	Genus	Ulcerative Colitis	0.854529	0.806315
Very Short-Chain K-mers	XgBoost	Filtered	NoNorm	4mer	Crohn's Disease	0.854524	0.918697
Closed-Reference	Neural Network	Filtered	DESeq2	OTUsASVs	Crohn's Disease	0.85425	0.908845
Open-Reference	Random Forest	Filtered	NoNorm	Genus	Ulcerative Colitis	0.853903	0.804379
Very Short-Chain K-mers	Elastic Net	Filtered	DESeq2	5mer	Crohn's Disease	0.853494	0.917884
DADA2	XgBoost	Filtered	NoNorm	Genus	Ulcerative Colitis	0.853374	0.788342
DADA2	XgBoost	Unfiltered	NoNorm	Genus	Ulcerative Colitis	0.853305	0.790905
Closed-Reference	Random Forest	Filtered	DESeq2	Genus	Ulcerative Colitis	0.853085	0.804399
Open-Reference	Random Forest	Filtered	DESeq2	Genus	Ulcerative Colitis	0.852933	0.803235
Very Short-Chain K-mers	Support Vector Machine	Filtered	DESeq2	5mer	Crohn's Disease	0.852866	0.908434
Very Short-Chain K-mers	Elastic Net	Filtered	NoNorm	5mer	Crohn's Disease	0.852335	0.91649
Open-Reference	Random Forest	Unfiltered	DESeq2	Genus	Ulcerative Colitis	0.85195	0.803847
de novo	Support Vector Machine	Filtered	DESeq2	OTUsASVs	Crohn's Disease	0.85182	0.905204
DADA2	Random Forest	Filtered	NoNorm	OTUsASVs	Interstitial Cystitis	0.851605	0.589938
Closed-Reference	Random Forest	Unfiltered	NoNorm	Genus	Ulcerative Colitis	0.851434	0.804012
DADA2	Random Forest	Filtered	DESeq2	OTUsASVs	Interstitial Cystitis	0.85138	0.594112
Very Short-Chain K-mers	Support Vector Machine	Filtered	NoNorm	7mer	Crohn's Disease	0.851269	0.91528
Short-Chain K-mers	Random Forest	Filtered	NoNorm	15mer	Ulcerative Colitis	0.851173	0.784605
Closed-Reference	Random Forest	Unfiltered	DESeq2	Genus	Ulcerative Colitis	0.850918	0.80313
Open-Reference	Random Forest	Unfiltered	NoNorm	Genus	Ulcerative Colitis	0.850918	0.801992
DADA2	XgBoost	Unfiltered	DESeq2	Genus	Ulcerative Colitis	0.850746	0.789664
Very Short-Chain K-mers	XgBoost	Filtered	DESeq2	4mer	Crohn's Disease	0.850538	0.917199
Closed-Reference	Support Vector Machine	Filtered	DESeq2	OTUsASVs	Crohn's Disease	0.850236	0.896067
Short-Chain K-mers	LASSO	Filtered	NoNorm	30mer	Crohn's Disease	0.85004	0.903303
DADA2	Elastic Net	Filtered	NoNorm	OTUsASVs	Crohn's Disease	0.84997	0.914912
de novo	Random Forest	Filtered	DESeq2	Genus	Ulcerative Colitis	0.849742	0.797415
DADA2	Neural Network	Unfiltered	NoNorm	OTUsASVs	Crohn's Disease	0.849644	0.900089
Closed-Reference	Ridge	Filtered	DESeq2	OTUsASVs	Crohn's Disease	0.84935	0.912997
Open-Reference	XgBoost	Filtered	DESeq2	Genus	Ulcerative Colitis	0.849137	0.799545
Open-Reference	Ridge	Filtered	DESeq2	OTUsASVs	Crohn's Disease	0.848982	0.913251
de novo	Neural Network	Filtered	DESeq2	OTUsASVs	Crohn's Disease	0.848733	0.914969
de novo	Random Forest	Filtered	NoNorm	Genus	Ulcerative Colitis	0.8486	0.796374
Closed-Reference	XgBoost	Filtered	NoNorm	Genus	Ulcerative Colitis	0.848408	0.79647
de novo	Random Forest	Unfiltered	NoNorm	Genus	Ulcerative Colitis	0.848284	0.79579
Very Short-Chain K-mers	Support Vector Machine	Filtered	NoNorm	5mer	Crohn's Disease	0.848231	0.904447
DADA2	Elastic Net	Filtered	DESeq2	OTUsASVs	Crohn's Disease	0.848047	0.913999
Very Short-Chain K-mers	Random Forest	Filtered	NoNorm	5mer	Ulcerative Colitis	0.847913	0.787177
DADA2	Neural Network	Unfiltered	DESeq2	OTUsASVs	Crohn's Disease	0.847888	0.89526
de novo	Random Forest	Unfiltered	DESeq2	Genus	Ulcerative Colitis	0.84761	0.797024
Closed-Reference	Ridge	Filtered	NoNorm	OTUsASVs	Crohn's Disease	0.847544	0.912285
Very Short-Chain K-mers	XgBoost	Filtered	DESeq2	7mer	Ulcerative Colitis	0.847459	0.800797
Open-Reference	Ridge	Filtered	NoNorm	OTUsASVs	Crohn's Disease	0.847275	0.912402
Very Short-Chain K-mers	Random Forest	Filtered	DESeq2	5mer	Ulcerative Colitis	0.847259	0.786773
Short-Chain K-mers	Random Forest	Filtered	NoNorm	30mer	Ulcerative Colitis	0.847108	0.788722
Short-Chain K-mers	XgBoost	Filtered	NoNorm	30mer	Ulcerative Colitis	0.846922	0.791273
Open-Reference	XgBoost	Filtered	NoNorm	Genus	Ulcerative Colitis	0.846922	0.792199
Closed-Reference	XgBoost	Filtered	DESeq2	Genus	Ulcerative Colitis	0.846908	0.799133
DADA2	Random Forest	Unfiltered	NoNorm	OTUsASVs	Interstitial Cystitis	0.846453	0.617692
Very Short-Chain K-mers	XgBoost	Filtered	NoNorm	7mer	Ulcerative Colitis	0.846207	0.787653
DADA2	XgBoost	Unfiltered	NoNorm	OTUsASVs	Interstitial Cystitis	0.846126	0.576277
DADA2	XgBoost	Unfiltered	NoNorm	Family	Crohn's Disease	0.845944	0.911804
Very Short-Chain K-mers	Elastic Net	Filtered	DESeq2	7mer	Ulcerative Colitis	0.84567	0.793675
Open-Reference	XgBoost	Unfiltered	NoNorm	Genus	Ulcerative Colitis	0.845491	0.789255
Short-Chain K-mers	Random Forest	Filtered	NoNorm	21mer	Ulcerative Colitis	0.845457	0.783853
de novo	XgBoost	Filtered	DESeq2	Genus	Ulcerative Colitis	0.845203	0.79176
Closed-Reference	XgBoost	Unfiltered	DESeq2	Family	Crohn's Disease	0.845054	0.910048
Open-Reference	XgBoost	Unfiltered	DESeq2	Genus	Ulcerative Colitis	0.844927	0.792926
Closed-Reference	XgBoost	Unfiltered	NoNorm	Family	Crohn's Disease	0.844674	0.909533
DADA2	XgBoost	Unfiltered	DESeq2	Family	Crohn's Disease	0.84456	0.90883
DADA2	XgBoost	Filtered	DESeq2	Family	Crohn's Disease	0.844274	0.909289
DADA2	XgBoost	Filtered	NoNorm	Family	Crohn's Disease	0.844086	0.909314
Closed-Reference	XgBoost	Unfiltered	DESeq2	Genus	Ulcerative Colitis	0.844047	0.792701
DADA2	Random Forest	Unfiltered	DESeq2	OTUsASVs	Interstitial Cystitis	0.843938	0.612451
Closed-Reference	XgBoost	Unfiltered	NoNorm	Genus	Ulcerative Colitis	0.843868	0.794491
Open-Reference	XgBoost	Unfiltered	DESeq2	Family	Crohn's Disease	0.843592	0.910185
de novo	XgBoost	Filtered	NoNorm	Genus	Ulcerative Colitis	0.843469	0.788238
Open-Reference	XgBoost	Unfiltered	NoNorm	Family	Crohn's Disease	0.843457	0.909884
Closed-Reference	XgBoost	Filtered	DESeq2	OTUsASVs	Interstitial Cystitis	0.842364	0.573415
de novo	XgBoost	Filtered	DESeq2	Family	Crohn's Disease	0.842126	0.908951
Closed-Reference	XgBoost	Filtered	DESeq2	Family	Crohn's Disease	0.842085	0.908815
de novo	Neural Network	Filtered	NoNorm	OTUsASVs	Crohn's Disease	0.841938	0.904954
de novo	XgBoost	Unfiltered	DESeq2	Family	Crohn's Disease	0.841803	0.90864
de novo	XgBoost	Unfiltered	NoNorm	Family	Crohn's Disease	0.841587	0.908093
Open-Reference	XgBoost	Filtered	NoNorm	Family	Crohn's Disease	0.841341	0.907011
Closed-Reference	XgBoost	Filtered	NoNorm	OTUsASVs	Interstitial Cystitis	0.840851	0.562972
Closed-Reference	Neural Network	Unfiltered	DESeq2	OTUsASVs	Crohn's Disease	0.840672	0.89335
Open-Reference	XgBoost	Filtered	DESeq2	Family	Crohn's Disease	0.840611	0.908345
Closed-Reference	XgBoost	Filtered	NoNorm	Family	Crohn's Disease	0.840605	0.907288
de novo	XgBoost	Unfiltered	NoNorm	Genus	Ulcerative Colitis	0.840594	0.786403
DADA2	XgBoost	Unfiltered	DESeq2	OTUsASVs	Interstitial Cystitis	0.840523	0.570431
Open-Reference	Neural Network	Unfiltered	NoNorm	OTUsASVs	Crohn's Disease	0.840505	0.894487
de novo	XgBoost	Filtered	NoNorm	Family	Crohn's Disease	0.840176	0.907661
Closed-Reference	Neural Network	Unfiltered	NoNorm	OTUsASVs	Crohn's Disease	0.839904	0.891829
de novo	Neural Network	Unfiltered	NoNorm	OTUsASVs	Crohn's Disease	0.839855	0.90488
Very Short-Chain K-mers	Ridge	Filtered	NoNorm	7mer	Ulcerative Colitis	0.839563	0.79706
de novo	XgBoost	Unfiltered	DESeq2	Genus	Ulcerative Colitis	0.839453	0.780478
de novo	Elastic Net	Filtered	NoNorm	OTUsASVs	Crohn's Disease	0.839272	0.907405
de novo	Elastic Net	Filtered	DESeq2	OTUsASVs	Crohn's Disease	0.839239	0.906181
Very Short-Chain K-mers	Ridge	Filtered	DESeq2	7mer	Ulcerative Colitis	0.838999	0.798761
Very Short-Chain K-mers	Random Forest	Filtered	DESeq2	6mer	Ulcerative Colitis	0.838833	0.777207
Open-Reference	Neural Network	Unfiltered	DESeq2	OTUsASVs	Crohn's Disease	0.838822	0.890256
Very Short-Chain K-mers	Elastic Net	Filtered	NoNorm	7mer	Ulcerative Colitis	0.838572	0.78958
DADA2	Ridge	Filtered	NoNorm	OTUsASVs	Crohn's Disease	0.838214	0.907904
DADA2	XgBoost	Filtered	DESeq2	OTUsASVs	Interstitial Cystitis	0.838193	0.556796
Very Short-Chain K-mers	Random Forest	Filtered	NoNorm	6mer	Ulcerative Colitis	0.838084	0.777656
DADA2	Ridge	Filtered	DESeq2	OTUsASVs	Crohn's Disease	0.838083	0.907875
DADA2	Support Vector Machine	Filtered	NoNorm	Genus	Crohn's Disease	0.837618	0.903164
Very Short-Chain K-mers	LASSO	Filtered	DESeq2	5mer	Crohn's Disease	0.837585	0.908913
Very Short-Chain K-mers	LASSO	Filtered	NoNorm	5mer	Crohn's Disease	0.836899	0.908221
DADA2	Elastic Net	Unfiltered	NoNorm	OTUsASVs	Ulcerative Colitis	0.836506	0.785001
DADA2	XgBoost	Filtered	NoNorm	OTUsASVs	Interstitial Cystitis	0.836434	0.552982
de novo	Neural Network	Unfiltered	DESeq2	OTUsASVs	Crohn's Disease	0.835727	0.894587
DADA2	Elastic Net	Unfiltered	DESeq2	OTUsASVs	Ulcerative Colitis	0.83552	0.782034
DADA2	Neural Network	Unfiltered	DESeq2	OTUsASVs	Ulcerative Colitis	0.835492	0.751338
Closed-Reference	Random Forest	Filtered	NoNorm	OTUsASVs	Interstitial Cystitis	0.835269	0.571337
de novo	Support Vector Machine	Filtered	NoNorm	OTUsASVs	Crohn's Disease	0.835036	0.898278
DADA2	Neural Network	Unfiltered	NoNorm	OTUsASVs	Ulcerative Colitis	0.834849	0.753207
Open-Reference	Neural Network	Filtered	NoNorm	Genus	Crohn's Disease	0.834668	0.90561
Very Short-Chain K-mers	Ridge	Filtered	DESeq2	6mer	Ulcerative Colitis	0.834335	0.783856
Short-Chain K-mers	Neural Network	Filtered	NoNorm	15mer	Ulcerative Colitis	0.83428	0.766176
de novo	Ridge	Filtered	NoNorm	OTUsASVs	Crohn's Disease	0.834161	0.904775
Open-Reference	Neural Network	Filtered	DESeq2	Genus	Crohn's Disease	0.834147	0.901031
Closed-Reference	Neural Network	Filtered	NoNorm	Genus	Crohn's Disease	0.834052	0.903228
DADA2	Support Vector Machine	Unfiltered	NoNorm	Phylum	Obesity	0.833979	0.616446
Short-Chain K-mers	Elastic Net	Filtered	NoNorm	15mer	Ulcerative Colitis	0.833978	0.764119
DADA2	Elastic Net	Unfiltered	NoNorm	OTUsASVs	Crohn's Disease	0.833959	0.912598
Open-Reference	Random Forest	Filtered	DESeq2	OTUsASVs	Interstitial Cystitis	0.833919	0.56833
Very Short-Chain K-mers	Ridge	Filtered	NoNorm	6mer	Ulcerative Colitis	0.833868	0.783091
de novo	Ridge	Filtered	DESeq2	OTUsASVs	Crohn's Disease	0.833779	0.904532
Very Short-Chain K-mers	Neural Network	Filtered	DESeq2	7mer	Ulcerative Colitis	0.833661	0.766016
Open-Reference	XgBoost	Filtered	DESeq2	OTUsASVs	Interstitial Cystitis	0.833204	0.567472
Closed-Reference	Neural Network	Filtered	DESeq2	Genus	Crohn's Disease	0.833169	0.903536
Open-Reference	Random Forest	Filtered	NoNorm	OTUsASVs	Interstitial Cystitis	0.833081	0.563816
Open-Reference	XgBoost	Unfiltered	DESeq2	OTUsASVs	Interstitial Cystitis	0.832999	0.541256
Closed-Reference	Random Forest	Filtered	DESeq2	OTUsASVs	Interstitial Cystitis	0.832938	0.568396
Very Short-Chain K-mers	Neural Network	Filtered	NoNorm	4mer	Crohn's Disease	0.832868	0.907281
Open-Reference	XgBoost	Filtered	NoNorm	OTUsASVs	Interstitial Cystitis	0.832509	0.560424
Very Short-Chain K-mers	Neural Network	Filtered	NoNorm	6mer	Ulcerative Colitis	0.832464	0.779543
Open-Reference	LASSO	Filtered	NoNorm	OTUsASVs	Crohn's Disease	0.832194	0.902439
DADA2	Elastic Net	Unfiltered	DESeq2	OTUsASVs	Crohn's Disease	0.83208	0.910674
Very Short-Chain K-mers	Elastic Net	Filtered	DESeq2	6mer	Ulcerative Colitis	0.832024	0.774173
Very Short-Chain K-mers	Elastic Net	Filtered	NoNorm	6mer	Ulcerative Colitis	0.8319	0.770958
Open-Reference	Elastic Net	Unfiltered	NoNorm	OTUsASVs	Crohn's Disease	0.831827	0.905626
Open-Reference	Random Forest	Unfiltered	NoNorm	Family	Ulcerative Colitis	0.831701	0.777553
DADA2	Neural Network	Filtered	NoNorm	Genus	Crohn's Disease	0.831697	0.903591
Very Short-Chain K-mers	Neural Network	Filtered	DESeq2	6mer	Ulcerative Colitis	0.83157	0.776861
Closed-Reference	LASSO	Filtered	DESeq2	OTUsASVs	Crohn's Disease	0.831317	0.901347
Very Short-Chain K-mers	Neural Network	Filtered	DESeq2	4mer	Crohn's Disease	0.831243	0.900375
Very Short-Chain K-mers	Random Forest	Filtered	DESeq2	7mer	Ulcerative Colitis	0.831192	0.77152
Open-Reference	LASSO	Filtered	DESeq2	OTUsASVs	Crohn's Disease	0.83117	0.902119
Open-Reference	Support Vector Machine	Filtered	DESeq2	Genus	Crohn's Disease	0.831035	0.899395
Closed-Reference	Random Forest	Filtered	DESeq2	Family	Ulcerative Colitis	0.830951	0.775962
Closed-Reference	Random Forest	Filtered	NoNorm	Family	Ulcerative Colitis	0.830951	0.775962
DADA2	Neural Network	Filtered	DESeq2	Genus	Crohn's Disease	0.830706	0.897238
Open-Reference	Elastic Net	Unfiltered	DESeq2	OTUsASVs	Crohn's Disease	0.830676	0.905417
Closed-Reference	Random Forest	Unfiltered	DESeq2	Family	Ulcerative Colitis	0.830497	0.77625
Closed-Reference	Random Forest	Unfiltered	NoNorm	Family	Ulcerative Colitis	0.830497	0.77625
Very Short-Chain K-mers	Random Forest	Filtered	NoNorm	4mer	Crohn's Disease	0.83048	0.899321
Very Short-Chain K-mers	Ridge	Filtered	NoNorm	5mer	Crohn's Disease	0.83048	0.901367
Open-Reference	Random Forest	Filtered	DESeq2	Family	Ulcerative Colitis	0.830422	0.773846
Very Short-Chain K-mers	Ridge	Filtered	DESeq2	5mer	Crohn's Disease	0.830394	0.901401
Short-Chain K-mers	Elastic Net	Filtered	NoNorm	21mer	Ulcerative Colitis	0.830346	0.773518
Closed-Reference	XgBoost	Filtered	NoNorm	Order	Ulcerative Colitis	0.830332	0.762179
Open-Reference	Random Forest	Filtered	NoNorm	Family	Ulcerative Colitis	0.830195	0.773938
DADA2	Random Forest	Filtered	NoNorm	Family	Ulcerative Colitis	0.830181	0.774537
Closed-Reference	Support Vector Machine	Filtered	DESeq2	Genus	Crohn's Disease	0.830096	0.899751
Short-Chain K-mers	Neural Network	Filtered	NoNorm	30mer	Ulcerative Colitis	0.829906	0.761128
Closed-Reference	LASSO	Filtered	NoNorm	OTUsASVs	Crohn's Disease	0.829556	0.900924
de novo	Random Forest	Unfiltered	DESeq2	Family	Ulcerative Colitis	0.829548	0.776592
de novo	XgBoost	Unfiltered	DESeq2	Order	Ulcerative Colitis	0.829328	0.762921
Open-Reference	XgBoost	Unfiltered	DESeq2	Order	Ulcerative Colitis	0.829328	0.762921
Open-Reference	XgBoost	Unfiltered	NoNorm	Order	Ulcerative Colitis	0.829328	0.762921
DADA2	Support Vector Machine	Filtered	DESeq2	Genus	Crohn's Disease	0.829312	0.893705
DADA2	Random Forest	Filtered	DESeq2	Family	Ulcerative Colitis	0.829266	0.774619
de novo	Random Forest	Unfiltered	NoNorm	Family	Ulcerative Colitis	0.829232	0.775839
DADA2	XgBoost	Filtered	DESeq2	Genus	Interstitial Cystitis	0.829196	0.507061
DADA2	XgBoost	Filtered	NoNorm	Genus	Interstitial Cystitis	0.829196	0.507061
Open-Reference	Random Forest	Unfiltered	DESeq2	Family	Ulcerative Colitis	0.829177	0.776168
Very Short-Chain K-mers	Elastic Net	Filtered	DESeq2	4mer	Crohn's Disease	0.829099	0.903738
Closed-Reference	XgBoost	Filtered	DESeq2	Order	Ulcerative Colitis	0.828915	0.760374
DADA2	XgBoost	Filtered	DESeq2	Family	Ulcerative Colitis	0.828847	0.757867
de novo	XgBoost	Filtered	NoNorm	Order	Ulcerative Colitis	0.828764	0.761809
Open-Reference	XgBoost	Filtered	DESeq2	Order	Ulcerative Colitis	0.828764	0.761809
Open-Reference	XgBoost	Filtered	NoNorm	Order	Ulcerative Colitis	0.828764	0.761809
Very Short-Chain K-mers	Elastic Net	Filtered	NoNorm	4mer	Crohn's Disease	0.82876	0.903978
DADA2	Random Forest	Unfiltered	DESeq2	Family	Ulcerative Colitis	0.82873	0.773887
de novo	Random Forest	Filtered	NoNorm	Family	Ulcerative Colitis	0.828723	0.775908
DADA2	XgBoost	Filtered	NoNorm	Family	Ulcerative Colitis	0.828613	0.75774
de novo	Neural Network	Filtered	DESeq2	Genus	Crohn's Disease	0.82854	0.897052
de novo	Neural Network	Filtered	NoNorm	Genus	Crohn's Disease	0.828475	0.898292
Very Short-Chain K-mers	Random Forest	Filtered	DESeq2	4mer	Crohn's Disease	0.828287	0.896751
DADA2	Random Forest	Unfiltered	NoNorm	Family	Ulcerative Colitis	0.828262	0.772207
de novo	Random Forest	Filtered	DESeq2	Family	Ulcerative Colitis	0.828159	0.773228
Closed-Reference	XgBoost	Unfiltered	DESeq2	Order	Ulcerative Colitis	0.828145	0.759755
Closed-Reference	XgBoost	Unfiltered	NoNorm	Order	Ulcerative Colitis	0.828145	0.759755
Very Short-Chain K-mers	Random Forest	Filtered	NoNorm	7mer	Ulcerative Colitis	0.828111	0.768202
DADA2	XgBoost	Unfiltered	DESeq2	Family	Ulcerative Colitis	0.827815	0.760933
de novo	XgBoost	Unfiltered	NoNorm	Order	Ulcerative Colitis	0.827705	0.76084
DADA2	XgBoost	Unfiltered	DESeq2	Genus	Interstitial Cystitis	0.827643	0.498247
DADA2	XgBoost	Unfiltered	NoNorm	Genus	Interstitial Cystitis	0.827479	0.50314
de novo	XgBoost	Filtered	DESeq2	Order	Ulcerative Colitis	0.827265	0.759222
Very Short-Chain K-mers	XgBoost	Filtered	DESeq2	4mer	Ulcerative Colitis	0.827237	0.763798
Open-Reference	XgBoost	Unfiltered	NoNorm	Family	Ulcerative Colitis	0.827141	0.753773
Closed-Reference	XgBoost	Unfiltered	DESeq2	OTUsASVs	Interstitial Cystitis	0.826825	0.546639
Open-Reference	XgBoost	Unfiltered	DESeq2	Family	Ulcerative Colitis	0.826618	0.754927
Very Short-Chain K-mers	XgBoost	Filtered	NoNorm	4mer	Ulcerative Colitis	0.826412	0.764576
DADA2	XgBoost	Unfiltered	NoNorm	Family	Ulcerative Colitis	0.826192	0.754251
Very Short-Chain K-mers	LASSO	Filtered	DESeq2	7mer	Ulcerative Colitis	0.825889	0.77402
de novo	XgBoost	Unfiltered	NoNorm	Family	Ulcerative Colitis	0.825751	0.758561
de novo	XgBoost	Filtered	NoNorm	Genus	Interstitial Cystitis	0.825516	0.497879
Closed-Reference	XgBoost	Filtered	DESeq2	Family	Ulcerative Colitis	0.82538	0.75115
Closed-Reference	XgBoost	Filtered	NoNorm	Family	Ulcerative Colitis	0.82538	0.75115
Very Short-Chain K-mers	Random Forest	Filtered	DESeq2	4mer	Ulcerative Colitis	0.825346	0.76182
de novo	XgBoost	Filtered	DESeq2	OTUsASVs	Interstitial Cystitis	0.825271	0.510719
de novo	Elastic Net	Unfiltered	NoNorm	OTUsASVs	Crohn's Disease	0.825134	0.907303
Closed-Reference	XgBoost	Unfiltered	DESeq2	Family	Ulcerative Colitis	0.824981	0.750517
Closed-Reference	XgBoost	Unfiltered	NoNorm	Family	Ulcerative Colitis	0.824981	0.750517
Open-Reference	Support Vector Machine	Filtered	NoNorm	Genus	Crohn's Disease	0.824588	0.889294
DADA2	LASSO	Filtered	DESeq2	OTUsASVs	Crohn's Disease	0.82455	0.900824
Open-Reference	XgBoost	Filtered	DESeq2	Family	Ulcerative Colitis	0.824321	0.749036
Closed-Reference	Support Vector Machine	Filtered	NoNorm	Genus	Crohn's Disease	0.824257	0.892424
Open-Reference	XgBoost	Unfiltered	NoNorm	OTUsASVs	Interstitial Cystitis	0.824249	0.537708
DADA2	Support Vector Machine	Unfiltered	DESeq2	Phylum	Obesity	0.824213	0.595671
Very Short-Chain K-mers	Random Forest	Filtered	NoNorm	4mer	Ulcerative Colitis	0.824149	0.760086
de novo	XgBoost	Unfiltered	DESeq2	Family	Ulcerative Colitis	0.824087	0.751235
de novo	Elastic Net	Unfiltered	DESeq2	OTUsASVs	Crohn's Disease	0.824056	0.90504
Very Short-Chain K-mers	Neural Network	Filtered	NoNorm	7mer	Ulcerative Colitis	0.823977	0.756378
Very Short-Chain K-mers	LASSO	Filtered	NoNorm	7mer	Ulcerative Colitis	0.823936	0.769718
DADA2	LASSO	Filtered	NoNorm	OTUsASVs	Crohn's Disease	0.823877	0.900947
Open-Reference	Random Forest	Unfiltered	NoNorm	OTUsASVs	Interstitial Cystitis	0.823799	0.583997
DADA2	Ridge	Filtered	DESeq2	Genus	Crohn's Disease	0.82366	0.900849
Closed-Reference	XgBoost	Unfiltered	NoNorm	OTUsASVs	Interstitial Cystitis	0.823635	0.528541
DADA2	Ridge	Filtered	NoNorm	Genus	Crohn's Disease	0.823607	0.900671
Open-Reference	XgBoost	Filtered	NoNorm	Family	Ulcerative Colitis	0.823399	0.755589
Short-Chain K-mers	Random Forest	Filtered	NoNorm	15mer	Interstitial Cystitis	0.823288	0.505708
Very Short-Chain K-mers	Ridge	Filtered	DESeq2	5mer	Ulcerative Colitis	0.823262	0.760178
Open-Reference	Random Forest	Unfiltered	DESeq2	OTUsASVs	Interstitial Cystitis	0.823063	0.58413
Very Short-Chain K-mers	Neural Network	Filtered	DESeq2	5mer	Ulcerative Colitis	0.822876	0.764318
de novo	XgBoost	Unfiltered	NoNorm	OTUsASVs	Interstitial Cystitis	0.822858	0.515237
Very Short-Chain K-mers	Ridge	Filtered	NoNorm	5mer	Ulcerative Colitis	0.822725	0.758612
Closed-Reference	Elastic Net	Unfiltered	NoNorm	OTUsASVs	Crohn's Disease	0.822717	0.901654
Closed-Reference	Random Forest	Unfiltered	DESeq2	OTUsASVs	Interstitial Cystitis	0.822695	0.582765
Very Short-Chain K-mers	Elastic Net	Filtered	DESeq2	4mer	Ulcerative Colitis	0.822574	0.760176
Very Short-Chain K-mers	Ridge	Filtered	DESeq2	4mer	Crohn's Disease	0.822464	0.899762
de novo	XgBoost	Filtered	NoNorm	Family	Ulcerative Colitis	0.822381	0.756698
Closed-Reference	Ridge	Filtered	DESeq2	Genus	Crohn's Disease	0.822243	0.900412
Short-Chain K-mers	Elastic Net	Filtered	NoNorm	30mer	Ulcerative Colitis	0.822147	0.745918
Closed-Reference	Random Forest	Unfiltered	NoNorm	OTUsASVs	Interstitial Cystitis	0.822	0.579469
Open-Reference	Ridge	Filtered	DESeq2	Genus	Crohn's Disease	0.8219	0.900269
Very Short-Chain K-mers	Ridge	Filtered	NoNorm	4mer	Crohn's Disease	0.821896	0.899604
Very Short-Chain K-mers	Elastic Net	Filtered	NoNorm	4mer	Ulcerative Colitis	0.821872	0.760118
Very Short-Chain K-mers	Elastic Net	Filtered	NoNorm	5mer	Ulcerative Colitis	0.821735	0.765262
Closed-Reference	Elastic Net	Unfiltered	DESeq2	OTUsASVs	Crohn's Disease	0.82168	0.900884
Very Short-Chain K-mers	LASSO	Filtered	DESeq2	4mer	Crohn's Disease	0.821512	0.898154
Very Short-Chain K-mers	Neural Network	Filtered	NoNorm	5mer	Ulcerative Colitis	0.821088	0.765012
Very Short-Chain K-mers	LASSO	Filtered	NoNorm	4mer	Crohn's Disease	0.821018	0.898392
Closed-Reference	Ridge	Filtered	NoNorm	Genus	Crohn's Disease	0.820773	0.900043
Open-Reference	Ridge	Filtered	NoNorm	Genus	Crohn's Disease	0.820756	0.900024
DADA2	Elastic Net	Filtered	DESeq2	Genus	Crohn's Disease	0.820753	0.895332
DADA2	Elastic Net	Filtered	NoNorm	Genus	Crohn's Disease	0.820749	0.894961
de novo	XgBoost	Unfiltered	DESeq2	OTUsASVs	Interstitial Cystitis	0.82065	0.508645
Very Short-Chain K-mers	Support Vector Machine	Filtered	DESeq2	4mer	Crohn's Disease	0.820442	0.88951
Short-Chain K-mers	Neural Network	Filtered	NoNorm	21mer	Ulcerative Colitis	0.820387	0.749256
de novo	XgBoost	Filtered	DESeq2	Family	Ulcerative Colitis	0.820276	0.752521
Short-Chain K-mers	LASSO	Filtered	NoNorm	15mer	Ulcerative Colitis	0.820249	0.748898
Closed-Reference	Random Forest	Filtered	DESeq2	Order	Crohn's Disease	0.820232	0.893434
Very Short-Chain K-mers	Elastic Net	Filtered	DESeq2	5mer	Ulcerative Colitis	0.820098	0.765238
DADA2	XgBoost	Unfiltered	DESeq2	Order	Ulcerative Colitis	0.820015	0.749563
DADA2	XgBoost	Unfiltered	NoNorm	Order	Ulcerative Colitis	0.820015	0.749563
Closed-Reference	Random Forest	Filtered	NoNorm	Order	Crohn's Disease	0.819996	0.894069
de novo	LASSO	Filtered	DESeq2	OTUsASVs	Crohn's Disease	0.819789	0.895694
Closed-Reference	Random Forest	Unfiltered	NoNorm	Order	Crohn's Disease	0.819705	0.8949
Closed-Reference	Random Forest	Unfiltered	DESeq2	Order	Crohn's Disease	0.819679	0.894736
de novo	Random Forest	Filtered	DESeq2	Order	Crohn's Disease	0.819603	0.893343
de novo	LASSO	Filtered	NoNorm	OTUsASVs	Crohn's Disease	0.819571	0.894988
de novo	XgBoost	Filtered	NoNorm	OTUsASVs	Interstitial Cystitis	0.819546	0.496654
de novo	Support Vector Machine	Filtered	NoNorm	Genus	Crohn's Disease	0.819493	0.888097
DADA2	Neural Network	Unfiltered	DESeq2	Genus	Crohn's Disease	0.819485	0.887921
de novo	Random Forest	Filtered	NoNorm	Order	Ulcerative Colitis	0.819362	0.764607
Open-Reference	Random Forest	Filtered	DESeq2	Order	Ulcerative Colitis	0.819362	0.764607
Open-Reference	Random Forest	Filtered	NoNorm	Order	Ulcerative Colitis	0.819362	0.764607
Closed-Reference	Random Forest	Filtered	NoNorm	Order	Ulcerative Colitis	0.819334	0.763287
DADA2	Random Forest	Filtered	DESeq2	Order	Crohn's Disease	0.819258	0.89341
de novo	Random Forest	Filtered	NoNorm	Order	Crohn's Disease	0.819256	0.892676
Open-Reference	Random Forest	Filtered	NoNorm	Order	Crohn's Disease	0.819256	0.892676
Open-Reference	Random Forest	Filtered	DESeq2	Order	Crohn's Disease	0.81916	0.893853
DADA2	Random Forest	Filtered	NoNorm	Order	Crohn's Disease	0.819068	0.893573
Closed-Reference	Neural Network	Unfiltered	NoNorm	OTUsASVs	Ulcerative Colitis	0.818983	0.73754
Closed-Reference	Random Forest	Filtered	DESeq2	Order	Ulcerative Colitis	0.818756	0.761912
de novo	Random Forest	Filtered	DESeq2	Order	Ulcerative Colitis	0.818674	0.762359
DADA2	Neural Network	Unfiltered	NoNorm	Genus	Crohn's Disease	0.818554	0.890438
de novo	Ridge	Filtered	NoNorm	Genus	Crohn's Disease	0.818413	0.897146
Very Short-Chain K-mers	Random Forest	Filtered	NoNorm	5mer	Interstitial Cystitis	0.81834	0.575607
de novo	Ridge	Filtered	DESeq2	Genus	Crohn's Disease	0.818278	0.896556
de novo	Random Forest	Unfiltered	NoNorm	Order	Crohn's Disease	0.817804	0.893658
de novo	Random Forest	Unfiltered	DESeq2	Order	Crohn's Disease	0.817729	0.893531
Open-Reference	Random Forest	Unfiltered	NoNorm	Order	Crohn's Disease	0.817606	0.893351
Short-Chain K-mers	Ridge	Filtered	NoNorm	15mer	Ulcerative Colitis	0.817539	0.753745
Open-Reference	Elastic Net	Filtered	DESeq2	Genus	Crohn's Disease	0.817514	0.895599
Closed-Reference	Elastic Net	Filtered	DESeq2	Genus	Crohn's Disease	0.817506	0.89624
Open-Reference	Elastic Net	Filtered	NoNorm	Genus	Crohn's Disease	0.817477	0.896405
Open-Reference	Neural Network	Unfiltered	DESeq2	OTUsASVs	Ulcerative Colitis	0.817456	0.743367
Closed-Reference	Elastic Net	Filtered	NoNorm	Genus	Crohn's Disease	0.817403	0.896126
Closed-Reference	Neural Network	Unfiltered	DESeq2	OTUsASVs	Ulcerative Colitis	0.817388	0.736006
Open-Reference	Neural Network	Unfiltered	NoNorm	OTUsASVs	Ulcerative Colitis	0.817346	0.736391
Open-Reference	Random Forest	Unfiltered	DESeq2	Order	Crohn's Disease	0.817333	0.893403
DADA2	XgBoost	Filtered	DESeq2	Order	Ulcerative Colitis	0.81703	0.747053
DADA2	XgBoost	Filtered	NoNorm	Order	Ulcerative Colitis	0.81703	0.747053
de novo	Support Vector Machine	Filtered	DESeq2	Genus	Crohn's Disease	0.816975	0.884899
Closed-Reference	Neural Network	Unfiltered	DESeq2	Genus	Crohn's Disease	0.816722	0.889167
de novo	Random Forest	Unfiltered	DESeq2	Order	Ulcerative Colitis	0.816494	0.76081
Open-Reference	Random Forest	Unfiltered	DESeq2	Order	Ulcerative Colitis	0.816494	0.76081
Open-Reference	Random Forest	Unfiltered	NoNorm	Order	Ulcerative Colitis	0.816494	0.76081
Short-Chain K-mers	LASSO	Filtered	NoNorm	21mer	Ulcerative Colitis	0.816218	0.759037
Closed-Reference	Random Forest	Unfiltered	DESeq2	Order	Ulcerative Colitis	0.816157	0.760353
Closed-Reference	Random Forest	Unfiltered	NoNorm	Order	Ulcerative Colitis	0.816157	0.760353
Very Short-Chain K-mers	XgBoost	Filtered	DESeq2	7mer	Interstitial Cystitis	0.81607	0.53455
DADA2	Random Forest	Unfiltered	DESeq2	Order	Crohn's Disease	0.815997	0.892474
DADA2	Random Forest	Unfiltered	NoNorm	Order	Crohn's Disease	0.815887	0.892721
de novo	XgBoost	Filtered	DESeq2	Genus	Interstitial Cystitis	0.815743	0.481872
de novo	Random Forest	Unfiltered	NoNorm	Order	Ulcerative Colitis	0.81573	0.760689
Very Short-Chain K-mers	XgBoost	Filtered	NoNorm	5mer	Interstitial Cystitis	0.81558	0.585831
Very Short-Chain K-mers	Neural Network	Filtered	NoNorm	4mer	Ulcerative Colitis	0.815256	0.754366
Very Short-Chain K-mers	XgBoost	Filtered	DESeq2	5mer	Interstitial Cystitis	0.815212	0.579683
de novo	Random Forest	Filtered	DESeq2	OTUsASVs	Interstitial Cystitis	0.814741	0.505745
de novo	Neural Network	Unfiltered	DESeq2	Genus	Crohn's Disease	0.81465	0.886161
Very Short-Chain K-mers	Neural Network	Filtered	DESeq2	4mer	Ulcerative Colitis	0.814623	0.757685
Very Short-Chain K-mers	LASSO	Filtered	NoNorm	5mer	Ulcerative Colitis	0.814609	0.766315
de novo	XgBoost	Unfiltered	NoNorm	Genus	Interstitial Cystitis	0.814435	0.479806
Open-Reference	Neural Network	Unfiltered	NoNorm	Genus	Crohn's Disease	0.814311	0.884268
Very Short-Chain K-mers	Random Forest	Filtered	DESeq2	5mer	Interstitial Cystitis	0.814251	0.569231
Open-Reference	Neural Network	Unfiltered	DESeq2	Genus	Crohn's Disease	0.814186	0.886751
DADA2	XgBoost	Filtered	NoNorm	Order	Crohn's Disease	0.814076	0.889704
Closed-Reference	Neural Network	Unfiltered	NoNorm	Genus	Crohn's Disease	0.813978	0.887316
Short-Chain K-mers	XgBoost	Filtered	NoNorm	15mer	Interstitial Cystitis	0.813903	0.542329
de novo	XgBoost	Unfiltered	DESeq2	Genus	Interstitial Cystitis	0.81374	0.488204
Very Short-Chain K-mers	Random Forest	Filtered	NoNorm	6mer	Interstitial Cystitis	0.813699	0.540161
Open-Reference	Elastic Net	Unfiltered	NoNorm	OTUsASVs	Ulcerative Colitis	0.813591	0.753739
Very Short-Chain K-mers	LASSO	Filtered	DESeq2	5mer	Ulcerative Colitis	0.813453	0.767207
DADA2	Random Forest	Filtered	DESeq2	Genus	Interstitial Cystitis	0.813208	0.457752
DADA2	Random Forest	Filtered	NoNorm	Genus	Interstitial Cystitis	0.813208	0.457752
DADA2	XgBoost	Filtered	DESeq2	Order	Crohn's Disease	0.813112	0.887988
Very Short-Chain K-mers	Ridge	Filtered	NoNorm	4mer	Ulcerative Colitis	0.81311	0.759919
DADA2	XgBoost	Unfiltered	DESeq2	Order	Crohn's Disease	0.8131	0.888157
Very Short-Chain K-mers	Ridge	Filtered	DESeq2	4mer	Ulcerative Colitis	0.812862	0.758439
de novo	Elastic Net	Filtered	NoNorm	Genus	Crohn's Disease	0.812644	0.891224
Very Short-Chain K-mers	XgBoost	Filtered	NoNorm	7mer	Interstitial Cystitis	0.812431	0.541334
de novo	XgBoost	Unfiltered	NoNorm	Order	Crohn's Disease	0.812385	0.882254
Closed-Reference	XgBoost	Filtered	DESeq2	Order	Crohn's Disease	0.812349	0.884007
DADA2	XgBoost	Unfiltered	NoNorm	Order	Crohn's Disease	0.812332	0.886365
Open-Reference	XgBoost	Unfiltered	NoNorm	Order	Crohn's Disease	0.812095	0.885819
Short-Chain K-mers	Random Forest	Filtered	NoNorm	21mer	Interstitial Cystitis	0.812083	0.506367
de novo	Random Forest	Filtered	NoNorm	OTUsASVs	Interstitial Cystitis	0.812063	0.492916
de novo	Neural Network	Unfiltered	NoNorm	Genus	Crohn's Disease	0.811957	0.878335
Open-Reference	XgBoost	Unfiltered	DESeq2	Order	Crohn's Disease	0.811904	0.8828
Closed-Reference	XgBoost	Unfiltered	NoNorm	Order	Crohn's Disease	0.811793	0.882879
de novo	Elastic Net	Filtered	DESeq2	Genus	Crohn's Disease	0.811634	0.889494
de novo	XgBoost	Filtered	DESeq2	Order	Crohn's Disease	0.811601	0.883205
Very Short-Chain K-mers	LASSO	Filtered	NoNorm	4mer	Ulcerative Colitis	0.811376	0.740394
Closed-Reference	XgBoost	Filtered	NoNorm	Order	Crohn's Disease	0.811041	0.883348
Open-Reference	XgBoost	Filtered	DESeq2	Order	Crohn's Disease	0.811026	0.883879
Very Short-Chain K-mers	LASSO	Filtered	DESeq2	4mer	Ulcerative Colitis	0.811005	0.738797
Closed-Reference	XgBoost	Unfiltered	DESeq2	Order	Crohn's Disease	0.810964	0.88368
Short-Chain K-mers	LASSO	Filtered	NoNorm	30mer	Ulcerative Colitis	0.81095	0.73465
Very Short-Chain K-mers	Random Forest	Filtered	DESeq2	6mer	Interstitial Cystitis	0.810938	0.542836
Open-Reference	Logistic	Filtered	DESeq2	OTUsASVs	Crohn's Disease	0.810717	0.894006
de novo	XgBoost	Unfiltered	DESeq2	Order	Crohn's Disease	0.810617	0.882956
de novo	XgBoost	Filtered	NoNorm	Order	Crohn's Disease	0.810374	0.881918
Open-Reference	XgBoost	Filtered	NoNorm	Order	Crohn's Disease	0.810374	0.881918
DADA2	Ridge	Filtered	DESeq2	OTUsASVs	Ulcerative Colitis	0.810358	0.743282
Open-Reference	Logistic	Filtered	NoNorm	OTUsASVs	Crohn's Disease	0.810117	0.89523
DADA2	Ridge	Filtered	NoNorm	OTUsASVs	Ulcerative Colitis	0.810056	0.744748
DADA2	Random Forest	Filtered	DESeq2	Order	Ulcerative Colitis	0.809787	0.752645
DADA2	Random Forest	Filtered	NoNorm	Order	Ulcerative Colitis	0.809787	0.752645
Closed-Reference	XgBoost	Unfiltered	NoNorm	Class	Ulcerative Colitis	0.809684	0.732731
de novo	XgBoost	Unfiltered	NoNorm	Class	Ulcerative Colitis	0.80956	0.732469
Open-Reference	XgBoost	Unfiltered	NoNorm	Class	Ulcerative Colitis	0.80956	0.732469
Closed-Reference	Elastic Net	Unfiltered	NoNorm	OTUsASVs	Ulcerative Colitis	0.809175	0.748663
Closed-Reference	Logistic	Filtered	NoNorm	OTUsASVs	Crohn's Disease	0.809131	0.893617
Closed-Reference	Elastic Net	Unfiltered	DESeq2	OTUsASVs	Ulcerative Colitis	0.808625	0.753532
DADA2	Neural Network	Unfiltered	DESeq2	Genus	Ulcerative Colitis	0.808625	0.745646
Very Short-Chain K-mers	LASSO	Filtered	DESeq2	6mer	Ulcerative Colitis	0.80857	0.740189
Very Short-Chain K-mers	LASSO	Filtered	NoNorm	6mer	Ulcerative Colitis	0.808556	0.745405
Open-Reference	Elastic Net	Unfiltered	DESeq2	OTUsASVs	Ulcerative Colitis	0.808171	0.747301
Very Short-Chain K-mers	Support Vector Machine	Filtered	NoNorm	4mer	Crohn's Disease	0.80764	0.871476
DADA2	Neural Network	Unfiltered	DESeq2	OTUsASVs	Interstitial Cystitis	0.807483	0.542131
de novo	XgBoost	Unfiltered	DESeq2	Class	Ulcerative Colitis	0.807415	0.730555
Open-Reference	XgBoost	Unfiltered	DESeq2	Class	Ulcerative Colitis	0.807415	0.730555
Short-Chain K-mers	Ridge	Filtered	NoNorm	21mer	Ulcerative Colitis	0.807387	0.740441
Closed-Reference	XgBoost	Filtered	DESeq2	Class	Ulcerative Colitis	0.807373	0.73342
Open-Reference	XgBoost	Filtered	NoNorm	Genus	Interstitial Cystitis	0.80736	0.477134
de novo	Random Forest	Filtered	DESeq2	Class	Ulcerative Colitis	0.807263	0.74103
Open-Reference	Random Forest	Filtered	DESeq2	Class	Ulcerative Colitis	0.807263	0.74103
de novo	XgBoost	Filtered	DESeq2	Class	Ulcerative Colitis	0.807167	0.733185
Open-Reference	XgBoost	Filtered	DESeq2	Class	Ulcerative Colitis	0.807167	0.733185
Closed-Reference	Random Forest	Unfiltered	NoNorm	Class	Ulcerative Colitis	0.807091	0.741944
DADA2	Random Forest	Unfiltered	DESeq2	Order	Ulcerative Colitis	0.806981	0.752813
DADA2	Random Forest	Unfiltered	NoNorm	Order	Ulcerative Colitis	0.806981	0.752813
Short-Chain K-mers	Ridge	Filtered	NoNorm	30mer	Ulcerative Colitis	0.806919	0.736838
Short-Chain K-mers	Random Forest	Filtered	NoNorm	30mer	Interstitial Cystitis	0.80689	0.510068
de novo	XgBoost	Filtered	NoNorm	Class	Ulcerative Colitis	0.806754	0.731685
Open-Reference	XgBoost	Filtered	NoNorm	Class	Ulcerative Colitis	0.806754	0.731685
Closed-Reference	Random Forest	Filtered	DESeq2	Class	Ulcerative Colitis	0.806727	0.740891
Closed-Reference	XgBoost	Unfiltered	DESeq2	Class	Ulcerative Colitis	0.806507	0.731198
de novo	Random Forest	Filtered	NoNorm	Class	Ulcerative Colitis	0.806211	0.740191
Open-Reference	Random Forest	Filtered	NoNorm	Class	Ulcerative Colitis	0.806211	0.740191
Very Short-Chain K-mers	XgBoost	Filtered	NoNorm	4mer	Interstitial Cystitis	0.806093	0.536517
de novo	Random Forest	Unfiltered	NoNorm	Class	Ulcerative Colitis	0.806005	0.739351
Open-Reference	Random Forest	Unfiltered	NoNorm	Class	Ulcerative Colitis	0.806005	0.739351
Open-Reference	LASSO	Filtered	NoNorm	Genus	Crohn's Disease	0.805876	0.890525
DADA2	Neural Network	Unfiltered	NoNorm	Genus	Ulcerative Colitis	0.805833	0.740572
Closed-Reference	LASSO	Filtered	DESeq2	Genus	Crohn's Disease	0.805639	0.891024
Closed-Reference	XgBoost	Filtered	NoNorm	Genus	Interstitial Cystitis	0.805602	0.489018
Closed-Reference	Random Forest	Filtered	NoNorm	Class	Ulcerative Colitis	0.805544	0.73996
Closed-Reference	XgBoost	Filtered	NoNorm	Class	Ulcerative Colitis	0.805516	0.730614
Open-Reference	LASSO	Filtered	DESeq2	Genus	Crohn's Disease	0.805427	0.890351
DADA2	Neural Network	Filtered	DESeq2	OTUsASVs	Ulcerative Colitis	0.80542	0.715291
Closed-Reference	Random Forest	Unfiltered	DESeq2	Class	Ulcerative Colitis	0.805262	0.739399
DADA2	Random Forest	Unfiltered	NoNorm	Genus	Interstitial Cystitis	0.805132	0.455288
DADA2	Ridge	Filtered	NoNorm	OTUsASVs	Interstitial Cystitis	0.804989	0.449032
de novo	Random Forest	Unfiltered	DESeq2	Class	Ulcerative Colitis	0.804973	0.738838
Open-Reference	Random Forest	Unfiltered	DESeq2	Class	Ulcerative Colitis	0.804973	0.738838
Closed-Reference	LASSO	Filtered	NoNorm	Genus	Crohn's Disease	0.80494	0.890253
DADA2	Random Forest	Unfiltered	DESeq2	Genus	Interstitial Cystitis	0.804703	0.455787
Open-Reference	XgBoost	Filtered	DESeq2	Genus	Interstitial Cystitis	0.804457	0.486399
DADA2	Ridge	Filtered	DESeq2	OTUsASVs	Interstitial Cystitis	0.804212	0.447438
DADA2	Elastic Net	Filtered	DESeq2	OTUsASVs	Ulcerative Colitis	0.804154	0.733997
DADA2	Neural Network	Filtered	NoNorm	OTUsASVs	Ulcerative Colitis	0.804017	0.7149
de novo	Random Forest	Filtered	NoNorm	Genus	Interstitial Cystitis	0.803108	0.456741
DADA2	LASSO	Filtered	NoNorm	Genus	Crohn's Disease	0.80305	0.887956
Very Short-Chain K-mers	XgBoost	Filtered	NoNorm	6mer	Interstitial Cystitis	0.802985	0.5506
Closed-Reference	XgBoost	Filtered	DESeq2	Genus	Interstitial Cystitis	0.802944	0.46849
DADA2	LASSO	Filtered	DESeq2	Genus	Crohn's Disease	0.80283	0.888332
de novo	Random Forest	Unfiltered	DESeq2	OTUsASVs	Interstitial Cystitis	0.802576	0.52568
DADA2	Elastic Net	Filtered	NoNorm	OTUsASVs	Ulcerative Colitis	0.802572	0.73357
Very Short-Chain K-mers	Random Forest	Filtered	NoNorm	4mer	Interstitial Cystitis	0.802535	0.539997
Very Short-Chain K-mers	Neural Network	Filtered	DESeq2	6mer	Interstitial Cystitis	0.802331	0.498644
de novo	Random Forest	Filtered	DESeq2	Genus	Interstitial Cystitis	0.802126	0.452791
Short-Chain K-mers	KNN	Filtered	NoNorm	21mer	Ulcerative Colitis	0.801761	0.739134
Closed-Reference	Elastic Net	Filtered	DESeq2	OTUsASVs	Ulcerative Colitis	0.80172	0.726367
Closed-Reference	XgBoost	Unfiltered	DESeq2	Genus	Interstitial Cystitis	0.801554	0.474222
Closed-Reference	Neural Network	Filtered	NoNorm	OTUsASVs	Ulcerative Colitis	0.801541	0.71084
Open-Reference	Random Forest	Filtered	DESeq2	Genus	Interstitial Cystitis	0.801472	0.45166
Very Short-Chain K-mers	XgBoost	Filtered	DESeq2	6mer	Interstitial Cystitis	0.801349	0.540062
de novo	Random Forest	Unfiltered	NoNorm	Class	Crohn's Disease	0.801211	0.879343
Open-Reference	Random Forest	Unfiltered	NoNorm	Class	Crohn's Disease	0.801211	0.879343
Open-Reference	Random Forest	Filtered	NoNorm	Species	Ulcerative Colitis	0.801209	0.722985
Closed-Reference	Random Forest	Unfiltered	DESeq2	Class	Crohn's Disease	0.801139	0.879209
de novo	LASSO	Filtered	NoNorm	Genus	Crohn's Disease	0.801088	0.882779
Open-Reference	Neural Network	Filtered	NoNorm	OTUsASVs	Ulcerative Colitis	0.801059	0.702377
Closed-Reference	Random Forest	Filtered	NoNorm	Species	Ulcerative Colitis	0.801053	0.722818
Open-Reference	Elastic Net	Filtered	NoNorm	OTUsASVs	Ulcerative Colitis	0.801032	0.727477
de novo	Random Forest	Unfiltered	DESeq2	Class	Crohn's Disease	0.800823	0.878839
DADA2	Elastic Net	Filtered	DESeq2	OTUsASVs	Interstitial Cystitis	0.800818	0.431887
de novo	Random Forest	Unfiltered	NoNorm	OTUsASVs	Interstitial Cystitis	0.800797	0.526814
Very Short-Chain K-mers	Random Forest	Filtered	DESeq2	4mer	Interstitial Cystitis	0.800756	0.53839
Closed-Reference	Elastic Net	Filtered	NoNorm	OTUsASVs	Ulcerative Colitis	0.800564	0.73003
DADA2	Support Vector Machine	Filtered	NoNorm	OTUsASVs	Interstitial Cystitis	0.800532	0.578646
Open-Reference	Neural Network	Filtered	DESeq2	OTUsASVs	Ulcerative Colitis	0.800413	0.704551
DADA2	Elastic Net	Filtered	NoNorm	OTUsASVs	Interstitial Cystitis	0.800368	0.432957
DADA2	Support Vector Machine	Filtered	DESeq2	OTUsASVs	Ulcerative Colitis	0.800303	0.74094
Closed-Reference	Random Forest	Filtered	DESeq2	Class	Crohn's Disease	0.800302	0.879303
Very Short-Chain K-mers	XgBoost	Filtered	DESeq2	4mer	Interstitial Cystitis	0.800204	0.530974
de novo	Random Forest	Unfiltered	NoNorm	Genus	Interstitial Cystitis	0.800164	0.467734
DADA2	Support Vector Machine	Filtered	DESeq2	OTUsASVs	Interstitial Cystitis	0.800123	0.578404
Closed-Reference	Random Forest	Filtered	NoNorm	Genus	Interstitial Cystitis	0.800123	0.453365
de novo	Random Forest	Filtered	NoNorm	Class	Crohn's Disease	0.800117	0.879257
Open-Reference	Random Forest	Filtered	NoNorm	Class	Crohn's Disease	0.800117	0.879257
de novo	LASSO	Filtered	DESeq2	Genus	Crohn's Disease	0.800008	0.882411
de novo	Random Forest	Filtered	DESeq2	Class	Crohn's Disease	0.799843	0.879053
DADA2	Random Forest	Filtered	DESeq2	Class	Crohn's Disease	0.799782	0.880835
Open-Reference	Random Forest	Filtered	DESeq2	Class	Crohn's Disease	0.799757	0.878607
Closed-Reference	Random Forest	Unfiltered	DESeq2	Genus	Interstitial Cystitis	0.799734	0.461515
de novo	Random Forest	Unfiltered	DESeq2	Genus	Interstitial Cystitis	0.799652	0.475424
Closed-Reference	Random Forest	Unfiltered	NoNorm	Class	Crohn's Disease	0.799635	0.87884
Very Short-Chain K-mers	Neural Network	Filtered	DESeq2	7mer	Interstitial Cystitis	0.799632	0.480498
Closed-Reference	Ridge	Filtered	DESeq2	OTUsASVs	Ulcerative Colitis	0.799629	0.72371
Closed-Reference	XgBoost	Unfiltered	NoNorm	Genus	Interstitial Cystitis	0.799591	0.459055
DADA2	Support Vector Machine	Filtered	NoNorm	OTUsASVs	Ulcerative Colitis	0.79956	0.737984
Open-Reference	Elastic Net	Filtered	DESeq2	OTUsASVs	Ulcerative Colitis	0.799532	0.72991
Open-Reference	Random Forest	Unfiltered	DESeq2	Class	Crohn's Disease	0.7995	0.877263
de novo	KNN	Filtered	DESeq2	OTUsASVs	Ulcerative Colitis	0.799457	0.71887
DADA2	Random Forest	Unfiltered	DESeq2	Class	Crohn's Disease	0.799449	0.879227
de novo	Elastic Net	Filtered	DESeq2	OTUsASVs	Ulcerative Colitis	0.799408	0.732712
Very Short-Chain K-mers	Random Forest	Filtered	DESeq2	7mer	Interstitial Cystitis	0.799387	0.487175
DADA2	Random Forest	Unfiltered	NoNorm	Class	Crohn's Disease	0.799383	0.879129
Open-Reference	Random Forest	Filtered	NoNorm	Genus	Interstitial Cystitis	0.799162	0.444751
Open-Reference	XgBoost	Unfiltered	DESeq2	Genus	Interstitial Cystitis	0.799141	0.462661
Closed-Reference	Neural Network	Filtered	DESeq2	OTUsASVs	Ulcerative Colitis	0.799078	0.707847
de novo	Elastic Net	Filtered	NoNorm	OTUsASVs	Ulcerative Colitis	0.799078	0.733625
Open-Reference	Ridge	Filtered	NoNorm	OTUsASVs	Ulcerative Colitis	0.798996	0.723709
Short-Chain K-mers	KNN	Filtered	NoNorm	30mer	Ulcerative Colitis	0.798982	0.723973
DADA2	Random Forest	Filtered	NoNorm	Class	Crohn's Disease	0.79891	0.879923
Closed-Reference	Logistic	Filtered	DESeq2	OTUsASVs	Crohn's Disease	0.798832	0.885435
de novo	Elastic Net	Unfiltered	DESeq2	OTUsASVs	Ulcerative Colitis	0.798776	0.722882
Closed-Reference	Random Forest	Filtered	DESeq2	Genus	Interstitial Cystitis	0.798405	0.442965
Open-Reference	XgBoost	Unfiltered	NoNorm	Genus	Interstitial Cystitis	0.798364	0.467386
Open-Reference	Ridge	Filtered	DESeq2	OTUsASVs	Ulcerative Colitis	0.798225	0.721857
Closed-Reference	Random Forest	Filtered	NoNorm	Class	Crohn's Disease	0.797884	0.877982
Closed-Reference	Ridge	Filtered	NoNorm	OTUsASVs	Ulcerative Colitis	0.797813	0.72216
DADA2	Neural Network	Filtered	NoNorm	Genus	Ulcerative Colitis	0.797785	0.736622
DADA2	Elastic Net	Filtered	DESeq2	Genus	Ulcerative Colitis	0.797359	0.751425
DADA2	Elastic Net	Filtered	NoNorm	Genus	Ulcerative Colitis	0.797097	0.75092
DADA2	Random Forest	Unfiltered	DESeq2	Class	Ulcerative Colitis	0.797097	0.730906
DADA2	Random Forest	Unfiltered	NoNorm	Class	Ulcerative Colitis	0.797097	0.730906
DADA2	Neural Network	Filtered	DESeq2	Genus	Ulcerative Colitis	0.796465	0.736128
Short-Chain K-mers	XgBoost	Filtered	NoNorm	21mer	Interstitial Cystitis	0.796361	0.520117
de novo	Support Vector Machine	Unfiltered	NoNorm	Order	Obesity	0.796342	0.660054
de novo	Elastic Net	Filtered	NoNorm	Genus	Ulcerative Colitis	0.796286	0.747905
de novo	KNN	Filtered	NoNorm	OTUsASVs	Ulcerative Colitis	0.796258	0.712376
Closed-Reference	Elastic Net	Filtered	DESeq2	Genus	Ulcerative Colitis	0.796203	0.752017
de novo	Elastic Net	Filtered	DESeq2	Genus	Ulcerative Colitis	0.796148	0.748457
Closed-Reference	Random Forest	Unfiltered	NoNorm	Genus	Interstitial Cystitis	0.796074	0.457238
Open-Reference	Random Forest	Unfiltered	DESeq2	Genus	Interstitial Cystitis	0.79587	0.457811
de novo	Ridge	Filtered	DESeq2	OTUsASVs	Ulcerative Colitis	0.795694	0.726672
DADA2	LASSO	Filtered	NoNorm	OTUsASVs	Ulcerative Colitis	0.795598	0.734951
Closed-Reference	Elastic Net	Filtered	NoNorm	Genus	Ulcerative Colitis	0.795584	0.751033
Open-Reference	Random Forest	Unfiltered	NoNorm	Genus	Interstitial Cystitis	0.795502	0.458459
Open-Reference	Elastic Net	Filtered	DESeq2	Genus	Ulcerative Colitis	0.79524	0.749492
de novo	Elastic Net	Unfiltered	NoNorm	OTUsASVs	Ulcerative Colitis	0.79513	0.719742
DADA2	Elastic Net	Unfiltered	DESeq2	Genus	Crohn's Disease	0.794969	0.887391
Open-Reference	Elastic Net	Filtered	NoNorm	Genus	Ulcerative Colitis	0.794896	0.747626
DADA2	Neural Network	Unfiltered	NoNorm	OTUsASVs	Interstitial Cystitis	0.794766	0.545181
Open-Reference	LASSO	Unfiltered	NoNorm	OTUsASVs	Crohn's Disease	0.79454	0.886459
de novo	KNN	Unfiltered	NoNorm	OTUsASVs	Ulcerative Colitis	0.794415	0.706156
de novo	Ridge	Filtered	NoNorm	OTUsASVs	Ulcerative Colitis	0.794167	0.724881
Closed-Reference	Neural Network	Unfiltered	NoNorm	Genus	Ulcerative Colitis	0.794154	0.723645
Very Short-Chain K-mers	Random Forest	Filtered	NoNorm	7mer	Interstitial Cystitis	0.794009	0.493872
DADA2	LASSO	Filtered	DESeq2	OTUsASVs	Ulcerative Colitis	0.793851	0.731404
Open-Reference	Neural Network	Unfiltered	NoNorm	Genus	Ulcerative Colitis	0.793851	0.731019
Open-Reference	Neural Network	Filtered	DESeq2	Genus	Ulcerative Colitis	0.793466	0.723171
Closed-Reference	Elastic Net	Unfiltered	NoNorm	Genus	Crohn's Disease	0.793221	0.885614
DADA2	Random Forest	Filtered	DESeq2	Class	Ulcerative Colitis	0.793163	0.724958
DADA2	Random Forest	Filtered	NoNorm	Class	Ulcerative Colitis	0.793163	0.724958
de novo	KNN	Unfiltered	DESeq2	OTUsASVs	Ulcerative Colitis	0.793143	0.70808
DADA2	Random Forest	Filtered	NoNorm	Family	Interstitial Cystitis	0.793048	0.440732
Short-Chain K-mers	KNN	Filtered	NoNorm	15mer	Ulcerative Colitis	0.79284	0.724237
Closed-Reference	Neural Network	Filtered	DESeq2	Genus	Ulcerative Colitis	0.792737	0.726331
Open-Reference	Elastic Net	Unfiltered	DESeq2	Genus	Crohn's Disease	0.792625	0.885815
Open-Reference	Neural Network	Unfiltered	DESeq2	Genus	Ulcerative Colitis	0.792572	0.720932
DADA2	Neural Network	Filtered	DESeq2	OTUsASVs	Interstitial Cystitis	0.792517	0.47901
DADA2	Random Forest	Filtered	DESeq2	Family	Interstitial Cystitis	0.792272	0.443211
Very Short-Chain K-mers	Elastic Net	Filtered	NoNorm	6mer	Interstitial Cystitis	0.792231	0.411097
de novo	LASSO	Filtered	DESeq2	OTUsASVs	Ulcerative Colitis	0.792145	0.723863
de novo	Neural Network	Unfiltered	DESeq2	OTUsASVs	Ulcerative Colitis	0.792035	0.678991
DADA2	Logistic	Filtered	DESeq2	Genus	Crohn's Disease	0.791984	0.879139
de novo	Neural Network	Filtered	DESeq2	OTUsASVs	Interstitial Cystitis	0.791822	0.536152
Very Short-Chain K-mers	Neural Network	Filtered	NoNorm	6mer	Interstitial Cystitis	0.791822	0.469435
DADA2	XgBoost	Unfiltered	DESeq2	Class	Ulcerative Colitis	0.791581	0.712315
DADA2	XgBoost	Unfiltered	NoNorm	Class	Ulcerative Colitis	0.791581	0.712315
Closed-Reference	Neural Network	Unfiltered	DESeq2	Genus	Ulcerative Colitis	0.791499	0.725612
de novo	XgBoost	Unfiltered	NoNorm	Class	Crohn's Disease	0.791253	0.874899
Open-Reference	XgBoost	Unfiltered	NoNorm	Class	Crohn's Disease	0.791253	0.874899
Open-Reference	LASSO	Unfiltered	DESeq2	OTUsASVs	Crohn's Disease	0.79122	0.884626
Open-Reference	LASSO	Filtered	DESeq2	OTUsASVs	Ulcerative Colitis	0.791017	0.719849
DADA2	Elastic Net	Unfiltered	NoNorm	Genus	Crohn's Disease	0.790963	0.882009
Open-Reference	Elastic Net	Unfiltered	NoNorm	Genus	Crohn's Disease	0.790824	0.88595
Closed-Reference	Elastic Net	Unfiltered	DESeq2	Genus	Crohn's Disease	0.790808	0.88396
Closed-Reference	Logistic	Filtered	DESeq2	Genus	Crohn's Disease	0.79053	0.886205
de novo	XgBoost	Unfiltered	DESeq2	Class	Crohn's Disease	0.790469	0.873091
de novo	LASSO	Filtered	NoNorm	OTUsASVs	Ulcerative Colitis	0.790316	0.725719
DADA2	Logistic	Filtered	NoNorm	Genus	Crohn's Disease	0.790314	0.879978
Closed-Reference	Neural Network	Filtered	NoNorm	Genus	Ulcerative Colitis	0.789779	0.72193
Open-Reference	Logistic	Filtered	DESeq2	Genus	Crohn's Disease	0.789628	0.881394
Closed-Reference	Elastic Net	Unfiltered	DESeq2	Genus	Ulcerative Colitis	0.789587	0.739724
Closed-Reference	Elastic Net	Unfiltered	NoNorm	Genus	Ulcerative Colitis	0.789573	0.738018
de novo	XgBoost	Filtered	NoNorm	Class	Crohn's Disease	0.789483	0.873389
Open-Reference	XgBoost	Filtered	NoNorm	Class	Crohn's Disease	0.789483	0.873389
Closed-Reference	XgBoost	Unfiltered	DESeq2	Class	Crohn's Disease	0.789436	0.871552
Very Short-Chain K-mers	KNN	Filtered	DESeq2	7mer	Ulcerative Colitis	0.789422	0.716245
de novo	XgBoost	Filtered	DESeq2	Class	Crohn's Disease	0.789366	0.872777
Closed-Reference	XgBoost	Filtered	DESeq2	Class	Crohn's Disease	0.78895	0.872966
Very Short-Chain K-mers	KNN	Filtered	NoNorm	7mer	Ulcerative Colitis	0.788871	0.716605
Closed-Reference	XgBoost	Unfiltered	NoNorm	Class	Crohn's Disease	0.788864	0.871527
Open-Reference	XgBoost	Filtered	DESeq2	Class	Crohn's Disease	0.788831	0.874032
DADA2	Neural Network	Filtered	NoNorm	OTUsASVs	Interstitial Cystitis	0.788673	0.481605
Open-Reference	Elastic Net	Unfiltered	DESeq2	Genus	Ulcerative Colitis	0.788541	0.738504
Very Short-Chain K-mers	KNN	Filtered	NoNorm	4mer	Ulcerative Colitis	0.788404	0.711289
Open-Reference	XgBoost	Unfiltered	DESeq2	Class	Crohn's Disease	0.788395	0.871243
de novo	Elastic Net	Unfiltered	NoNorm	Genus	Ulcerative Colitis	0.788349	0.736629
Open-Reference	Neural Network	Filtered	NoNorm	Genus	Ulcerative Colitis	0.788335	0.720843
DADA2	XgBoost	Unfiltered	DESeq2	Class	Crohn's Disease	0.788288	0.869037
Open-Reference	Neural Network	Filtered	DESeq2	OTUsASVs	Interstitial Cystitis	0.788223	0.475633
DADA2	Support Vector Machine	Unfiltered	NoNorm	Class	Obesity	0.788082	0.682461
de novo	Elastic Net	Unfiltered	DESeq2	Genus	Ulcerative Colitis	0.788073	0.735567
Very Short-Chain K-mers	KNN	Filtered	DESeq2	4mer	Ulcerative Colitis	0.787984	0.710398
Short-Chain K-mers	Neural Network	Filtered	NoNorm	15mer	Interstitial Cystitis	0.787937	0.449344
DADA2	LASSO	Unfiltered	DESeq2	OTUsASVs	Ulcerative Colitis	0.787923	0.733206
Very Short-Chain K-mers	KNN	Filtered	DESeq2	5mer	Ulcerative Colitis	0.787922	0.712725
Open-Reference	LASSO	Filtered	NoNorm	OTUsASVs	Ulcerative Colitis	0.787798	0.717533
DADA2	XgBoost	Filtered	DESeq2	Class	Ulcerative Colitis	0.787757	0.715542
DADA2	XgBoost	Filtered	NoNorm	Class	Ulcerative Colitis	0.787757	0.715542
Closed-Reference	XgBoost	Filtered	NoNorm	Class	Crohn's Disease	0.787692	0.870744
Closed-Reference	LASSO	Filtered	DESeq2	OTUsASVs	Ulcerative Colitis	0.787537	0.715252
de novo	Neural Network	Filtered	NoNorm	OTUsASVs	Interstitial Cystitis	0.787365	0.525976
DADA2	KNN	Unfiltered	NoNorm	Genus	Ulcerative Colitis	0.787269	0.712218
DADA2	LASSO	Unfiltered	NoNorm	OTUsASVs	Ulcerative Colitis	0.787129	0.73341
Open-Reference	Support Vector Machine	Filtered	DESeq2	OTUsASVs	Ulcerative Colitis	0.787124	0.718888
Open-Reference	Support Vector Machine	Filtered	NoNorm	OTUsASVs	Ulcerative Colitis	0.786945	0.720065
DADA2	KNN	Unfiltered	DESeq2	Genus	Ulcerative Colitis	0.786663	0.708345
Open-Reference	Elastic Net	Unfiltered	NoNorm	Genus	Ulcerative Colitis	0.786643	0.737125
Very Short-Chain K-mers	Neural Network	Filtered	NoNorm	7mer	Interstitial Cystitis	0.786629	0.489549
Closed-Reference	LASSO	Filtered	NoNorm	Genus	Ulcerative Colitis	0.786602	0.737379
DADA2	Random Forest	Unfiltered	DESeq2	Family	Interstitial Cystitis	0.786567	0.444457
Very Short-Chain K-mers	KNN	Filtered	DESeq2	6mer	Ulcerative Colitis	0.786285	0.712159
de novo	Logistic	Filtered	NoNorm	OTUsASVs	Crohn's Disease	0.786177	0.867371
Closed-Reference	Logistic	Filtered	NoNorm	Genus	Crohn's Disease	0.786158	0.878526
Very Short-Chain K-mers	KNN	Filtered	NoNorm	5mer	Ulcerative Colitis	0.786127	0.708964
Open-Reference	Logistic	Filtered	NoNorm	Genus	Crohn's Disease	0.786097	0.880348
DADA2	Elastic Net	Unfiltered	NoNorm	Genus	Ulcerative Colitis	0.786093	0.73687
Short-Chain K-mers	Neural Network	Filtered	NoNorm	21mer	Interstitial Cystitis	0.786015	0.439031
de novo	Neural Network	Unfiltered	NoNorm	OTUsASVs	Ulcerative Colitis	0.785955	0.672459
de novo	LASSO	Filtered	NoNorm	Genus	Ulcerative Colitis	0.785928	0.733805
Closed-Reference	LASSO	Filtered	NoNorm	OTUsASVs	Ulcerative Colitis	0.785914	0.721801
DADA2	LASSO	Unfiltered	NoNorm	OTUsASVs	Crohn's Disease	0.785867	0.883323
Open-Reference	LASSO	Filtered	NoNorm	Genus	Ulcerative Colitis	0.785845	0.734926
Closed-Reference	LASSO	Unfiltered	DESeq2	OTUsASVs	Crohn's Disease	0.785793	0.880831
DADA2	XgBoost	Filtered	DESeq2	Class	Crohn's Disease	0.785728	0.866874
Closed-Reference	LASSO	Unfiltered	NoNorm	OTUsASVs	Crohn's Disease	0.785712	0.880984
Very Short-Chain K-mers	KNN	Filtered	NoNorm	6mer	Ulcerative Colitis	0.785701	0.712097
Open-Reference	LASSO	Filtered	DESeq2	Genus	Ulcerative Colitis	0.785694	0.735292
Closed-Reference	LASSO	Filtered	DESeq2	Genus	Ulcerative Colitis	0.785652	0.736516
Closed-Reference	Ridge	Filtered	NoNorm	Genus	Ulcerative Colitis	0.785515	0.728001
DADA2	XgBoost	Unfiltered	NoNorm	Class	Crohn's Disease	0.785499	0.866486
DADA2	LASSO	Unfiltered	DESeq2	OTUsASVs	Crohn's Disease	0.785475	0.881801
DADA2	LASSO	Filtered	DESeq2	Genus	Ulcerative Colitis	0.785419	0.732277
DADA2	LASSO	Filtered	NoNorm	Genus	Ulcerative Colitis	0.785391	0.732512
DADA2	Random Forest	Unfiltered	NoNorm	Family	Interstitial Cystitis	0.785381	0.442212
Open-Reference	Random Forest	Filtered	DESeq2	Species	Ulcerative Colitis	0.785239	0.697576
DADA2	Elastic Net	Unfiltered	DESeq2	Genus	Ulcerative Colitis	0.785198	0.732969
DADA2	XgBoost	Filtered	DESeq2	Family	Interstitial Cystitis	0.785197	0.443583
de novo	Logistic	Filtered	DESeq2	Genus	Crohn's Disease	0.785038	0.878873
Very Short-Chain K-mers	KNN	Filtered	NoNorm	7mer	Crohn's Disease	0.785032	0.871338
Very Short-Chain K-mers	Elastic Net	Filtered	NoNorm	7mer	Interstitial Cystitis	0.784788	0.480206
de novo	Elastic Net	Unfiltered	DESeq2	Genus	Crohn's Disease	0.784687	0.875219
de novo	Support Vector Machine	Unfiltered	NoNorm	Genus	Crohn's Disease	0.78465	0.867769
DADA2	XgBoost	Filtered	NoNorm	Family	Interstitial Cystitis	0.784379	0.427809
de novo	LASSO	Filtered	DESeq2	Genus	Ulcerative Colitis	0.78418	0.72799
Very Short-Chain K-mers	Ridge	Filtered	NoNorm	7mer	Interstitial Cystitis	0.784052	0.491301
de novo	Logistic	Filtered	NoNorm	Genus	Crohn's Disease	0.783795	0.877215
DADA2	XgBoost	Filtered	NoNorm	Class	Crohn's Disease	0.783703	0.866919
Closed-Reference	Random Forest	Filtered	DESeq2	Species	Ulcerative Colitis	0.78367	0.695422
de novo	KNN	Filtered	DESeq2	Genus	Ulcerative Colitis	0.783548	0.712851
de novo	Neural Network	Filtered	NoNorm	Genus	Ulcerative Colitis	0.783328	0.724815
Closed-Reference	Ridge	Filtered	DESeq2	Genus	Ulcerative Colitis	0.783163	0.727672
Open-Reference	Ridge	Filtered	NoNorm	Genus	Ulcerative Colitis	0.783163	0.722625
Open-Reference	KNN	Filtered	DESeq2	Genus	Ulcerative Colitis	0.783156	0.708035
Open-Reference	Neural Network	Unfiltered	NoNorm	OTUsASVs	Interstitial Cystitis	0.782948	0.548932
Closed-Reference	KNN	Filtered	DESeq2	Genus	Ulcerative Colitis	0.782867	0.709608
Very Short-Chain K-mers	KNN	Filtered	DESeq2	7mer	Crohn's Disease	0.7828	0.866525
DADA2	KNN	Filtered	NoNorm	Genus	Ulcerative Colitis	0.782798	0.70563
de novo	KNN	Filtered	NoNorm	Genus	Ulcerative Colitis	0.782681	0.711954
Open-Reference	Ridge	Filtered	DESeq2	Genus	Ulcerative Colitis	0.782599	0.724214
de novo	Support Vector Machine	Unfiltered	DESeq2	Genus	Crohn's Disease	0.782571	0.868262
Very Short-Chain K-mers	KNN	Filtered	DESeq2	6mer	Crohn's Disease	0.782516	0.868167
Very Short-Chain K-mers	Neural Network	Filtered	NoNorm	5mer	Interstitial Cystitis	0.782458	0.482543
Closed-Reference	Support Vector Machine	Unfiltered	DESeq2	Class	Obesity	0.782418	0.638822
Open-Reference	Support Vector Machine	Unfiltered	NoNorm	Genus	Crohn's Disease	0.782335	0.869425
de novo	Ridge	Filtered	NoNorm	Genus	Ulcerative Colitis	0.78231	0.725247
Open-Reference	Random Forest	Unfiltered	NoNorm	Species	Ulcerative Colitis	0.782282	0.711056
de novo	KNN	Unfiltered	NoNorm	Genus	Ulcerative Colitis	0.782234	0.711839
Very Short-Chain K-mers	KNN	Filtered	DESeq2	5mer	Crohn's Disease	0.782196	0.866597
DADA2	Ridge	Filtered	NoNorm	Genus	Ulcerative Colitis	0.782131	0.731331
de novo	Ridge	Filtered	DESeq2	Genus	Ulcerative Colitis	0.782131	0.72466
de novo	Neural Network	Unfiltered	DESeq2	Genus	Ulcerative Colitis	0.782035	0.712402
Open-Reference	Random Forest	Unfiltered	DESeq2	Species	Ulcerative Colitis	0.782014	0.709649
Open-Reference	KNN	Filtered	NoNorm	Genus	Ulcerative Colitis	0.781911	0.70648
de novo	Neural Network	Unfiltered	NoNorm	Genus	Ulcerative Colitis	0.781746	0.700321
DADA2	Ridge	Filtered	DESeq2	Genus	Ulcerative Colitis	0.781677	0.731886
Closed-Reference	KNN	Filtered	NoNorm	Genus	Ulcerative Colitis	0.781663	0.71135
DADA2	KNN	Filtered	DESeq2	Genus	Ulcerative Colitis	0.781587	0.705675
de novo	KNN	Unfiltered	DESeq2	Genus	Ulcerative Colitis	0.781381	0.707896
DADA2	XgBoost	Unfiltered	DESeq2	Family	Interstitial Cystitis	0.781108	0.424077
DADA2	XgBoost	Unfiltered	NoNorm	Family	Interstitial Cystitis	0.781067	0.430871
Closed-Reference	Random Forest	Unfiltered	NoNorm	Species	Ulcerative Colitis	0.780852	0.70762
Open-Reference	Support Vector Machine	Unfiltered	DESeq2	Genus	Crohn's Disease	0.78082	0.868188
Very Short-Chain K-mers	KNN	Filtered	NoNorm	5mer	Crohn's Disease	0.780564	0.864956
de novo	Elastic Net	Unfiltered	NoNorm	Genus	Crohn's Disease	0.780558	0.871623
de novo	Random Forest	Unfiltered	NoNorm	Species	Ulcerative Colitis	0.780343	0.718721
Short-Chain K-mers	KNN	Filtered	NoNorm	21mer	Crohn's Disease	0.780005	0.865168
Very Short-Chain K-mers	Neural Network	Filtered	DESeq2	5mer	Interstitial Cystitis	0.779881	0.473174
Short-Chain K-mers	KNN	Filtered	NoNorm	15mer	Crohn's Disease	0.779864	0.868025
Very Short-Chain K-mers	KNN	Filtered	NoNorm	4mer	Crohn's Disease	0.779842	0.862939
Very Short-Chain K-mers	Elastic Net	Filtered	DESeq2	6mer	Interstitial Cystitis	0.779554	0.397614
Closed-Reference	Neural Network	Unfiltered	DESeq2	OTUsASVs	Interstitial Cystitis	0.779513	0.543018
Very Short-Chain K-mers	Ridge	Filtered	DESeq2	7mer	Interstitial Cystitis	0.779391	0.460221
de novo	Random Forest	Unfiltered	DESeq2	Species	Ulcerative Colitis	0.77918	0.715298
Open-Reference	KNN	Unfiltered	NoNorm	Genus	Ulcerative Colitis	0.779166	0.703826
Closed-Reference	KNN	Unfiltered	NoNorm	Genus	Ulcerative Colitis	0.779036	0.705102
Very Short-Chain K-mers	KNN	Filtered	NoNorm	6mer	Crohn's Disease	0.778996	0.866124
Closed-Reference	Random Forest	Unfiltered	DESeq2	Species	Ulcerative Colitis	0.778988	0.705518
Closed-Reference	KNN	Unfiltered	DESeq2	Genus	Ulcerative Colitis	0.778919	0.698919
Short-Chain K-mers	KNN	Filtered	NoNorm	30mer	Crohn's Disease	0.778263	0.863127
Very Short-Chain K-mers	KNN	Filtered	DESeq2	4mer	Crohn's Disease	0.778182	0.859754
DADA2	LASSO	Unfiltered	NoNorm	Genus	Ulcerative Colitis	0.777963	0.723283
Open-Reference	LASSO	Unfiltered	DESeq2	Genus	Ulcerative Colitis	0.777949	0.725684
Open-Reference	KNN	Unfiltered	DESeq2	Genus	Ulcerative Colitis	0.777921	0.701024
de novo	Elastic Net	Filtered	DESeq2	Family	Ulcerative Colitis	0.77788	0.707903
de novo	Neural Network	Filtered	DESeq2	Genus	Ulcerative Colitis	0.777853	0.716292
Open-Reference	Neural Network	Unfiltered	DESeq2	OTUsASVs	Interstitial Cystitis	0.777796	0.541337
Closed-Reference	LASSO	Unfiltered	NoNorm	Genus	Ulcerative Colitis	0.777743	0.724893
de novo	Elastic Net	Filtered	NoNorm	Family	Ulcerative Colitis	0.777729	0.709048
de novo	Neural Network	Filtered	DESeq2	OTUsASVs	Ulcerative Colitis	0.777633	0.677867
DADA2	Support Vector Machine	Unfiltered	DESeq2	Class	Obesity	0.777489	0.671395
Closed-Reference	Elastic Net	Filtered	DESeq2	Family	Ulcerative Colitis	0.777426	0.707635
Closed-Reference	Elastic Net	Filtered	NoNorm	Family	Ulcerative Colitis	0.777426	0.707635
Open-Reference	Neural Network	Filtered	NoNorm	OTUsASVs	Interstitial Cystitis	0.777223	0.470967
Closed-Reference	LASSO	Unfiltered	DESeq2	Genus	Ulcerative Colitis	0.777151	0.72412
Open-Reference	Elastic Net	Filtered	NoNorm	Family	Ulcerative Colitis	0.776326	0.707706
Open-Reference	LASSO	Unfiltered	NoNorm	Genus	Ulcerative Colitis	0.776229	0.722417
Closed-Reference	Support Vector Machine	Unfiltered	NoNorm	Genus	Crohn's Disease	0.776074	0.866042
Closed-Reference	Elastic Net	Unfiltered	DESeq2	Family	Ulcerative Colitis	0.775886	0.697043
Closed-Reference	Elastic Net	Unfiltered	NoNorm	Family	Ulcerative Colitis	0.775886	0.697043
de novo	Elastic Net	Unfiltered	DESeq2	Family	Ulcerative Colitis	0.775817	0.699343
Open-Reference	Elastic Net	Filtered	DESeq2	Family	Ulcerative Colitis	0.775803	0.705454
Closed-Reference	Support Vector Machine	Unfiltered	DESeq2	Genus	Crohn's Disease	0.775319	0.860025
de novo	Random Forest	Filtered	NoNorm	Species	Ulcerative Colitis	0.775313	0.715673
de novo	Random Forest	Unfiltered	DESeq2	Phylum	Ulcerative Colitis	0.77506	0.702266
de novo	Random Forest	Unfiltered	NoNorm	Phylum	Ulcerative Colitis	0.77506	0.702266
Open-Reference	Random Forest	Unfiltered	DESeq2	Phylum	Ulcerative Colitis	0.77506	0.702266
Open-Reference	Random Forest	Unfiltered	NoNorm	Phylum	Ulcerative Colitis	0.77506	0.702266
Open-Reference	Elastic Net	Unfiltered	NoNorm	Family	Ulcerative Colitis	0.77495	0.697576
Closed-Reference	Neural Network	Unfiltered	NoNorm	OTUsASVs	Interstitial Cystitis	0.774811	0.542108
de novo	LASSO	Unfiltered	NoNorm	Genus	Ulcerative Colitis	0.774785	0.716915
DADA2	Support Vector Machine	Filtered	DESeq2	Family	Crohn's Disease	0.774776	0.866573
de novo	Neural Network	Filtered	NoNorm	Family	Ulcerative Colitis	0.774771	0.68588
de novo	LASSO	Unfiltered	DESeq2	OTUsASVs	Ulcerative Colitis	0.774758	0.689994
DADA2	Elastic Net	Filtered	NoNorm	Family	Ulcerative Colitis	0.774592	0.710484
Very Short-Chain K-mers	Elastic Net	Filtered	DESeq2	7mer	Interstitial Cystitis	0.774525	0.459248
Closed-Reference	Neural Network	Filtered	DESeq2	OTUsASVs	Interstitial Cystitis	0.774361	0.479042
Closed-Reference	Support Vector Machine	Filtered	NoNorm	Family	Crohn's Disease	0.774214	0.860969
DADA2	LASSO	Unfiltered	DESeq2	Genus	Ulcerative Colitis	0.774139	0.720156
de novo	LASSO	Unfiltered	DESeq2	OTUsASVs	Crohn's Disease	0.773841	0.866716
de novo	LASSO	Unfiltered	DESeq2	Genus	Ulcerative Colitis	0.773781	0.716663
de novo	LASSO	Unfiltered	NoNorm	OTUsASVs	Crohn's Disease	0.773645	0.8686
DADA2	Random Forest	Filtered	NoNorm	Species	Ulcerative Colitis	0.773587	0.700396
Closed-Reference	Neural Network	Filtered	NoNorm	OTUsASVs	Interstitial Cystitis	0.773584	0.469922
DADA2	Elastic Net	Filtered	DESeq2	Family	Ulcerative Colitis	0.773575	0.708986
Closed-Reference	Random Forest	Unfiltered	DESeq2	Phylum	Ulcerative Colitis	0.773506	0.701606
Closed-Reference	Random Forest	Unfiltered	NoNorm	Phylum	Ulcerative Colitis	0.773506	0.701606
de novo	LASSO	Unfiltered	NoNorm	OTUsASVs	Ulcerative Colitis	0.773464	0.689897
de novo	Random Forest	Filtered	DESeq2	Phylum	Ulcerative Colitis	0.7731	0.699557
de novo	Random Forest	Filtered	NoNorm	Phylum	Ulcerative Colitis	0.7731	0.699557
Open-Reference	Random Forest	Filtered	DESeq2	Phylum	Ulcerative Colitis	0.7731	0.699557
Open-Reference	Random Forest	Filtered	NoNorm	Phylum	Ulcerative Colitis	0.7731	0.699557
DADA2	Random Forest	Unfiltered	DESeq2	Phylum	Ulcerative Colitis	0.772969	0.709947
DADA2	Random Forest	Unfiltered	NoNorm	Phylum	Ulcerative Colitis	0.772969	0.709947
de novo	Support Vector Machine	Filtered	NoNorm	Family	Crohn's Disease	0.772848	0.861927
Closed-Reference	Random Forest	Filtered	DESeq2	Phylum	Ulcerative Colitis	0.772694	0.701195
Closed-Reference	Random Forest	Filtered	NoNorm	Phylum	Ulcerative Colitis	0.772694	0.701195
Open-Reference	Elastic Net	Unfiltered	DESeq2	Family	Ulcerative Colitis	0.772639	0.695871
de novo	Neural Network	Filtered	DESeq2	Family	Ulcerative Colitis	0.772433	0.687315
Open-Reference	Neural Network	Filtered	DESeq2	Family	Ulcerative Colitis	0.772295	0.690785
Open-Reference	Random Forest	Unfiltered	DESeq2	Family	Interstitial Cystitis	0.772153	0.426789
de novo	Ridge	Filtered	NoNorm	Family	Ulcerative Colitis	0.771731	0.716364
de novo	Random Forest	Filtered	NoNorm	Family	Interstitial Cystitis	0.771437	0.426229
DADA2	Neural Network	Filtered	DESeq2	Family	Crohn's Disease	0.771305	0.864113
de novo	Support Vector Machine	Unfiltered	NoNorm	Class	Obesity	0.771285	0.612022
Closed-Reference	Support Vector Machine	Filtered	DESeq2	Family	Crohn's Disease	0.771252	0.860941
de novo	Logistic	Filtered	NoNorm	Family	Ulcerative Colitis	0.77125	0.68776
de novo	Random Forest	Unfiltered	DESeq2	Family	Interstitial Cystitis	0.771049	0.424668
Closed-Reference	Ridge	Filtered	NoNorm	Order	Ulcerative Colitis	0.770988	0.695236
de novo	Logistic	Filtered	DESeq2	Family	Ulcerative Colitis	0.770933	0.684544
Closed-Reference	Ridge	Filtered	DESeq2	Order	Ulcerative Colitis	0.77092	0.694565
de novo	Ridge	Filtered	DESeq2	Order	Ulcerative Colitis	0.770878	0.694122
Closed-Reference	LASSO	Filtered	DESeq2	Order	Ulcerative Colitis	0.770865	0.687037
de novo	LASSO	Filtered	NoNorm	Order	Ulcerative Colitis	0.770782	0.685575
Open-Reference	LASSO	Filtered	DESeq2	Order	Ulcerative Colitis	0.770782	0.685575
Open-Reference	LASSO	Filtered	NoNorm	Order	Ulcerative Colitis	0.770782	0.685575
DADA2	Support Vector Machine	Filtered	NoNorm	Family	Crohn's Disease	0.770737	0.86315
DADA2	Random Forest	Unfiltered	NoNorm	Species	Ulcerative Colitis	0.770703	0.695996
Open-Reference	Support Vector Machine	Filtered	NoNorm	Family	Crohn's Disease	0.770685	0.860196
Open-Reference	Support Vector Machine	Filtered	NoNorm	OTUsASVs	Interstitial Cystitis	0.77064	0.544882
de novo	LASSO	Filtered	DESeq2	Order	Ulcerative Colitis	0.770617	0.686424
DADA2	Random Forest	Unfiltered	DESeq2	Species	Ulcerative Colitis	0.770544	0.693887
Closed-Reference	LASSO	Filtered	NoNorm	Order	Ulcerative Colitis	0.770479	0.686643
Open-Reference	Support Vector Machine	Filtered	DESeq2	OTUsASVs	Interstitial Cystitis	0.770435	0.539529
Closed-Reference	Support Vector Machine	Filtered	DESeq2	Phylum	Obesity	0.770332	0.501135
Open-Reference	Logistic	Filtered	NoNorm	Family	Ulcerative Colitis	0.770328	0.681232
de novo	Ridge	Filtered	NoNorm	Order	Ulcerative Colitis	0.770149	0.694587
Open-Reference	Ridge	Filtered	DESeq2	Order	Ulcerative Colitis	0.770149	0.694587
Open-Reference	Ridge	Filtered	NoNorm	Order	Ulcerative Colitis	0.770149	0.694587
Open-Reference	Random Forest	Unfiltered	NoNorm	Family	Interstitial Cystitis	0.770149	0.42062
de novo	Ridge	Filtered	DESeq2	Family	Ulcerative Colitis	0.76997	0.712294
Closed-Reference	XgBoost	Filtered	NoNorm	Species	Ulcerative Colitis	0.769783	0.697104
de novo	Neural Network	Filtered	NoNorm	OTUsASVs	Ulcerative Colitis	0.769613	0.66587
Open-Reference	LASSO	Unfiltered	NoNorm	OTUsASVs	Ulcerative Colitis	0.769503	0.707135
Closed-Reference	LASSO	Unfiltered	DESeq2	Order	Ulcerative Colitis	0.769448	0.690019
Closed-Reference	LASSO	Unfiltered	NoNorm	Order	Ulcerative Colitis	0.769448	0.690019
DADA2	Neural Network	Filtered	NoNorm	Family	Crohn's Disease	0.769365	0.857796
Closed-Reference	Neural Network	Filtered	DESeq2	Family	Ulcerative Colitis	0.769324	0.675422
Closed-Reference	Neural Network	Filtered	NoNorm	Family	Ulcerative Colitis	0.769324	0.675422
Open-Reference	Neural Network	Filtered	NoNorm	Family	Ulcerative Colitis	0.769241	0.674834
Closed-Reference	Logistic	Filtered	DESeq2	Family	Ulcerative Colitis	0.769173	0.675229
Open-Reference	Random Forest	Filtered	NoNorm	Family	Interstitial Cystitis	0.769168	0.422238
DADA2	LASSO	Filtered	DESeq2	Order	Ulcerative Colitis	0.769159	0.693686
DADA2	LASSO	Filtered	NoNorm	Order	Ulcerative Colitis	0.769159	0.693686
de novo	Support Vector Machine	Filtered	DESeq2	Family	Crohn's Disease	0.768973	0.856632
de novo	Random Forest	Unfiltered	NoNorm	Family	Interstitial Cystitis	0.768902	0.418927
Closed-Reference	Logistic	Filtered	NoNorm	Family	Ulcerative Colitis	0.76887	0.674176
de novo	Elastic Net	Filtered	NoNorm	Order	Ulcerative Colitis	0.768787	0.692197
Open-Reference	Elastic Net	Filtered	DESeq2	Order	Ulcerative Colitis	0.768787	0.692197
Open-Reference	Elastic Net	Filtered	NoNorm	Order	Ulcerative Colitis	0.768787	0.692197
Closed-Reference	Elastic Net	Filtered	DESeq2	Order	Ulcerative Colitis	0.768719	0.692956
Closed-Reference	Elastic Net	Filtered	NoNorm	Order	Ulcerative Colitis	0.768691	0.692666
Closed-Reference	Elastic Net	Unfiltered	DESeq2	Order	Ulcerative Colitis	0.768677	0.692393
Closed-Reference	Elastic Net	Unfiltered	NoNorm	Order	Ulcerative Colitis	0.768677	0.692393
DADA2	Random Forest	Filtered	DESeq2	Species	Ulcerative Colitis	0.768676	0.693163
Open-Reference	XgBoost	Filtered	NoNorm	Species	Ulcerative Colitis	0.768633	0.697824
de novo	Support Vector Machine	Unfiltered	NoNorm	OTUsASVs	Crohn's Disease	0.768606	0.867679
DADA2	KNN	Filtered	NoNorm	Family	Ulcerative Colitis	0.76854	0.67683
Open-Reference	Support Vector Machine	Filtered	DESeq2	Family	Crohn's Disease	0.768483	0.85448
de novo	Elastic Net	Unfiltered	NoNorm	Family	Ulcerative Colitis	0.76847	0.55011
de novo	LASSO	Unfiltered	DESeq2	Order	Ulcerative Colitis	0.768347	0.68922
Open-Reference	LASSO	Unfiltered	DESeq2	Order	Ulcerative Colitis	0.768347	0.68922
Open-Reference	LASSO	Unfiltered	NoNorm	Order	Ulcerative Colitis	0.768347	0.68922
de novo	LASSO	Unfiltered	NoNorm	Order	Ulcerative Colitis	0.768333	0.688928
de novo	Elastic Net	Filtered	DESeq2	Order	Ulcerative Colitis	0.768265	0.691367
Short-Chain K-mers	Neural Network	Filtered	NoNorm	30mer	Interstitial Cystitis	0.768146	0.483254
Closed-Reference	Random Forest	Unfiltered	NoNorm	Family	Interstitial Cystitis	0.768125	0.420305
Closed-Reference	Random Forest	Unfiltered	DESeq2	Family	Interstitial Cystitis	0.768125	0.418879
de novo	Elastic Net	Unfiltered	DESeq2	Order	Ulcerative Colitis	0.768003	0.689165
Open-Reference	Elastic Net	Unfiltered	DESeq2	Order	Ulcerative Colitis	0.768003	0.689165
Open-Reference	Elastic Net	Unfiltered	NoNorm	Order	Ulcerative Colitis	0.768003	0.689165
de novo	Elastic Net	Unfiltered	NoNorm	Order	Ulcerative Colitis	0.767976	0.689272
de novo	Random Forest	Filtered	DESeq2	Family	Interstitial Cystitis	0.767962	0.414022
Closed-Reference	Random Forest	Filtered	DESeq2	Family	Interstitial Cystitis	0.767921	0.419278
Closed-Reference	Random Forest	Filtered	NoNorm	Family	Interstitial Cystitis	0.767921	0.419278
de novo	Random Forest	Filtered	DESeq2	Species	Ulcerative Colitis	0.767706	0.690352
de novo	XgBoost	Filtered	DESeq2	Phylum	Ulcerative Colitis	0.767687	0.694223
de novo	XgBoost	Filtered	NoNorm	Phylum	Ulcerative Colitis	0.767687	0.694223
Open-Reference	XgBoost	Filtered	DESeq2	Phylum	Ulcerative Colitis	0.767687	0.694223
Open-Reference	XgBoost	Filtered	NoNorm	Phylum	Ulcerative Colitis	0.767687	0.694223
de novo	Support Vector Machine	Unfiltered	DESeq2	OTUsASVs	Crohn's Disease	0.767687	0.865655
Open-Reference	Logistic	Filtered	DESeq2	Family	Ulcerative Colitis	0.767591	0.673409
DADA2	Elastic Net	Filtered	DESeq2	Order	Ulcerative Colitis	0.767467	0.696174
DADA2	Elastic Net	Filtered	NoNorm	Order	Ulcerative Colitis	0.767467	0.696174
DADA2	KNN	Filtered	DESeq2	Family	Ulcerative Colitis	0.767439	0.690128
Open-Reference	Random Forest	Filtered	DESeq2	Family	Interstitial Cystitis	0.767307	0.421238
de novo	LASSO	Unfiltered	DESeq2	Family	Ulcerative Colitis	0.767288	0.689421
Open-Reference	LASSO	Unfiltered	DESeq2	OTUsASVs	Ulcerative Colitis	0.76715	0.701422
Closed-Reference	LASSO	Unfiltered	NoNorm	OTUsASVs	Ulcerative Colitis	0.767137	0.708568
de novo	XgBoost	Unfiltered	DESeq2	Phylum	Ulcerative Colitis	0.767095	0.694762
de novo	XgBoost	Unfiltered	NoNorm	Phylum	Ulcerative Colitis	0.767095	0.694762
Open-Reference	XgBoost	Unfiltered	DESeq2	Phylum	Ulcerative Colitis	0.767095	0.694762
Open-Reference	XgBoost	Unfiltered	NoNorm	Phylum	Ulcerative Colitis	0.767095	0.694762
Closed-Reference	LASSO	Unfiltered	DESeq2	OTUsASVs	Ulcerative Colitis	0.767082	0.708223
DADA2	Random Forest	Filtered	DESeq2	Phylum	Ulcerative Colitis	0.767075	0.706815
DADA2	Random Forest	Filtered	NoNorm	Phylum	Ulcerative Colitis	0.767075	0.706815
DADA2	KNN	Unfiltered	DESeq2	Family	Ulcerative Colitis	0.767068	0.686322
DADA2	LASSO	Filtered	NoNorm	Family	Ulcerative Colitis	0.767013	0.697867
DADA2	LASSO	Filtered	DESeq2	Family	Ulcerative Colitis	0.766518	0.697029
Open-Reference	KNN	Unfiltered	NoNorm	OTUsASVs	Ulcerative Colitis	0.766504	0.671387
Closed-Reference	Ridge	Filtered	NoNorm	OTUsASVs	Interstitial Cystitis	0.766469	0.40265
Open-Reference	Ridge	Filtered	DESeq2	OTUsASVs	Interstitial Cystitis	0.766387	0.40337
Closed-Reference	Ridge	Filtered	DESeq2	Family	Ulcerative Colitis	0.766353	0.705855
Closed-Reference	Ridge	Filtered	NoNorm	Family	Ulcerative Colitis	0.766353	0.705855
Closed-Reference	XgBoost	Filtered	DESeq2	Phylum	Ulcerative Colitis	0.766311	0.699815
Closed-Reference	XgBoost	Filtered	NoNorm	Phylum	Ulcerative Colitis	0.766311	0.699815
DADA2	Neural Network	Filtered	DESeq2	Family	Ulcerative Colitis	0.766174	0.688125
Closed-Reference	KNN	Unfiltered	NoNorm	OTUsASVs	Ulcerative Colitis	0.766091	0.676669
DADA2	XgBoost	Unfiltered	DESeq2	Phylum	Ulcerative Colitis	0.765954	0.704026
DADA2	XgBoost	Unfiltered	NoNorm	Phylum	Ulcerative Colitis	0.765954	0.704026
DADA2	KNN	Unfiltered	NoNorm	Family	Ulcerative Colitis	0.765947	0.684966
Closed-Reference	LASSO	Filtered	DESeq2	Family	Ulcerative Colitis	0.765857	0.691106
Closed-Reference	LASSO	Filtered	NoNorm	Family	Ulcerative Colitis	0.765857	0.691106
de novo	LASSO	Unfiltered	NoNorm	Family	Ulcerative Colitis	0.76583	0.688774
Short-Chain K-mers	XgBoost	Filtered	NoNorm	30mer	Interstitial Cystitis	0.765569	0.53838
de novo	LASSO	Filtered	NoNorm	Family	Ulcerative Colitis	0.765527	0.691684
Open-Reference	LASSO	Unfiltered	DESeq2	Family	Ulcerative Colitis	0.765458	0.690111
DADA2	Support Vector Machine	Unfiltered	DESeq2	Genus	Crohn's Disease	0.765335	0.861427
DADA2	Support Vector Machine	Unfiltered	NoNorm	Genus	Crohn's Disease	0.76522	0.855496
de novo	LASSO	Filtered	DESeq2	Family	Ulcerative Colitis	0.765115	0.68977
DADA2	Ridge	Filtered	DESeq2	Order	Ulcerative Colitis	0.764826	0.690969
DADA2	Ridge	Filtered	NoNorm	Order	Ulcerative Colitis	0.764826	0.690969
Closed-Reference	Ridge	Filtered	DESeq2	OTUsASVs	Interstitial Cystitis	0.764792	0.404125
Closed-Reference	XgBoost	Unfiltered	DESeq2	Phylum	Ulcerative Colitis	0.764784	0.693929
Closed-Reference	XgBoost	Unfiltered	NoNorm	Phylum	Ulcerative Colitis	0.764784	0.693929
DADA2	Elastic Net	Unfiltered	DESeq2	Order	Ulcerative Colitis	0.764702	0.676012
DADA2	Elastic Net	Unfiltered	NoNorm	Order	Ulcerative Colitis	0.764702	0.676012
DADA2	LASSO	Unfiltered	DESeq2	Genus	Crohn's Disease	0.76469	0.865653
Open-Reference	LASSO	Unfiltered	NoNorm	Family	Ulcerative Colitis	0.764633	0.672211
Open-Reference	Neural Network	Filtered	DESeq2	Family	Crohn's Disease	0.764534	0.846833
Open-Reference	LASSO	Filtered	NoNorm	Family	Ulcerative Colitis	0.764468	0.690506
Open-Reference	Ridge	Filtered	DESeq2	Family	Ulcerative Colitis	0.764372	0.702464
Very Short-Chain K-mers	Ridge	Filtered	NoNorm	6mer	Interstitial Cystitis	0.764179	0.431798
de novo	Elastic Net	Filtered	NoNorm	OTUsASVs	Interstitial Cystitis	0.764179	0.430317
Open-Reference	Ridge	Filtered	NoNorm	Family	Ulcerative Colitis	0.764055	0.704418
de novo	Neural Network	Filtered	DESeq2	Family	Crohn's Disease	0.763893	0.856463
Closed-Reference	LASSO	Unfiltered	DESeq2	Family	Ulcerative Colitis	0.76378	0.669452
Closed-Reference	LASSO	Unfiltered	NoNorm	Family	Ulcerative Colitis	0.76378	0.669452
DADA2	XgBoost	Filtered	DESeq2	Phylum	Ulcerative Colitis	0.763698	0.701846
DADA2	XgBoost	Filtered	NoNorm	Phylum	Ulcerative Colitis	0.763698	0.701846
Closed-Reference	Neural Network	Filtered	NoNorm	Family	Crohn's Disease	0.763635	0.851714
DADA2	Neural Network	Filtered	NoNorm	Family	Ulcerative Colitis	0.763491	0.694018
DADA2	LASSO	Unfiltered	DESeq2	Order	Ulcerative Colitis	0.763423	0.680446
DADA2	LASSO	Unfiltered	NoNorm	Order	Ulcerative Colitis	0.763423	0.680446
Open-Reference	LASSO	Filtered	DESeq2	Family	Ulcerative Colitis	0.763423	0.68793
Closed-Reference	Neural Network	Filtered	DESeq2	Family	Crohn's Disease	0.763338	0.85476
de novo	Logistic	Unfiltered	NoNorm	Class	Ulcerative Colitis	0.763175	0.677036
Open-Reference	Logistic	Unfiltered	NoNorm	Class	Ulcerative Colitis	0.763175	0.677036
Open-Reference	Neural Network	Filtered	NoNorm	Family	Crohn's Disease	0.763124	0.851998
Open-Reference	Support Vector Machine	Unfiltered	DESeq2	OTUsASVs	Crohn's Disease	0.762807	0.862403
Closed-Reference	Elastic Net	Filtered	NoNorm	OTUsASVs	Interstitial Cystitis	0.762584	0.387128
DADA2	LASSO	Unfiltered	NoNorm	Genus	Crohn's Disease	0.762395	0.86291
de novo	Neural Network	Filtered	NoNorm	Family	Crohn's Disease	0.762388	0.850422
Open-Reference	Ridge	Filtered	NoNorm	OTUsASVs	Interstitial Cystitis	0.762216	0.402729
de novo	Elastic Net	Unfiltered	NoNorm	Class	Ulcerative Colitis	0.762184	0.682068
Open-Reference	Elastic Net	Unfiltered	NoNorm	Class	Ulcerative Colitis	0.762184	0.682068
Open-Reference	KNN	Filtered	DESeq2	OTUsASVs	Ulcerative Colitis	0.762123	0.657334
de novo	Neural Network	Unfiltered	NoNorm	Family	Ulcerative Colitis	0.761957	0.667187
de novo	Neural Network	Unfiltered	NoNorm	OTUsASVs	Interstitial Cystitis	0.761807	0.506855
Closed-Reference	LASSO	Unfiltered	NoNorm	Class	Ulcerative Colitis	0.761703	0.680539
Closed-Reference	KNN	Filtered	NoNorm	OTUsASVs	Ulcerative Colitis	0.76162	0.666238
Closed-Reference	Elastic Net	Unfiltered	NoNorm	Class	Ulcerative Colitis	0.761483	0.681854
de novo	LASSO	Unfiltered	NoNorm	Class	Ulcerative Colitis	0.761483	0.679532
Open-Reference	LASSO	Unfiltered	NoNorm	Class	Ulcerative Colitis	0.761483	0.679532
Closed-Reference	LASSO	Unfiltered	DESeq2	Class	Ulcerative Colitis	0.761345	0.680056
DADA2	Ridge	Filtered	NoNorm	Family	Ulcerative Colitis	0.761249	0.708003
de novo	KNN	Unfiltered	DESeq2	Order	Ulcerative Colitis	0.761173	0.676572
Open-Reference	KNN	Unfiltered	DESeq2	Order	Ulcerative Colitis	0.761173	0.676572
Open-Reference	KNN	Unfiltered	NoNorm	Order	Ulcerative Colitis	0.761173	0.676572
Open-Reference	KNN	Unfiltered	DESeq2	OTUsASVs	Ulcerative Colitis	0.761077	0.665223
de novo	Support Vector Machine	Filtered	NoNorm	Phylum	Obesity	0.761049	0.486407
Open-Reference	KNN	Filtered	NoNorm	OTUsASVs	Ulcerative Colitis	0.761015	0.662227
DADA2	Logistic	Filtered	NoNorm	Family	Crohn's Disease	0.761006	0.863241
Closed-Reference	KNN	Unfiltered	DESeq2	OTUsASVs	Ulcerative Colitis	0.760981	0.666277
Open-Reference	Support Vector Machine	Unfiltered	NoNorm	OTUsASVs	Crohn's Disease	0.760957	0.862351
DADA2	Elastic Net	Unfiltered	DESeq2	Class	Ulcerative Colitis	0.760905	0.681283
DADA2	Elastic Net	Unfiltered	NoNorm	Class	Ulcerative Colitis	0.760905	0.681283
de novo	Elastic Net	Filtered	NoNorm	Class	Ulcerative Colitis	0.760726	0.681453
Open-Reference	Elastic Net	Filtered	NoNorm	Class	Ulcerative Colitis	0.760726	0.681453
Closed-Reference	Elastic Net	Unfiltered	DESeq2	Class	Ulcerative Colitis	0.760547	0.679524
DADA2	Ridge	Filtered	DESeq2	Family	Ulcerative Colitis	0.760492	0.707369
de novo	KNN	Unfiltered	NoNorm	Order	Ulcerative Colitis	0.760479	0.678635
de novo	LASSO	Unfiltered	DESeq2	Class	Ulcerative Colitis	0.76041	0.677869
Open-Reference	LASSO	Unfiltered	DESeq2	Class	Ulcerative Colitis	0.76041	0.677869
Closed-Reference	Elastic Net	Filtered	DESeq2	Class	Ulcerative Colitis	0.760382	0.682863
DADA2	LASSO	Unfiltered	DESeq2	Family	Ulcerative Colitis	0.760369	0.687727
Closed-Reference	Support Vector Machine	Filtered	NoNorm	Phylum	Obesity	0.760325	0.487903
de novo	Support Vector Machine	Filtered	DESeq2	Phylum	Obesity	0.760325	0.487903
Open-Reference	Support Vector Machine	Filtered	DESeq2	Phylum	Obesity	0.760325	0.487903
Open-Reference	Support Vector Machine	Filtered	NoNorm	Phylum	Obesity	0.760325	0.487903
Closed-Reference	Elastic Net	Filtered	NoNorm	Class	Ulcerative Colitis	0.7603	0.681824
Closed-Reference	KNN	Filtered	DESeq2	OTUsASVs	Ulcerative Colitis	0.760217	0.657867
de novo	XgBoost	Unfiltered	NoNorm	Species	Ulcerative Colitis	0.760217	0.701353
de novo	Elastic Net	Filtered	DESeq2	Class	Ulcerative Colitis	0.760162	0.682258
Open-Reference	Elastic Net	Filtered	DESeq2	Class	Ulcerative Colitis	0.760162	0.682258
DADA2	Elastic Net	Unfiltered	NoNorm	Family	Ulcerative Colitis	0.760107	0.686513
Very Short-Chain K-mers	Neural Network	Filtered	NoNorm	4mer	Interstitial Cystitis	0.76009	0.42379
de novo	Elastic Net	Unfiltered	DESeq2	Class	Ulcerative Colitis	0.760039	0.679202
Open-Reference	Elastic Net	Unfiltered	DESeq2	Class	Ulcerative Colitis	0.760039	0.679202
DADA2	LASSO	Unfiltered	NoNorm	Family	Ulcerative Colitis	0.759983	0.686836
de novo	KNN	Filtered	DESeq2	Order	Ulcerative Colitis	0.759867	0.670423
DADA2	Neural Network	Unfiltered	DESeq2	Class	Ulcerative Colitis	0.759722	0.69471
DADA2	Neural Network	Unfiltered	NoNorm	Class	Ulcerative Colitis	0.759722	0.69471
Closed-Reference	Logistic	Unfiltered	DESeq2	Class	Ulcerative Colitis	0.759695	0.667386
DADA2	Logistic	Filtered	DESeq2	Family	Crohn's Disease	0.759593	0.86252
DADA2	Elastic Net	Filtered	NoNorm	Family	Crohn's Disease	0.75941	0.858517
de novo	Neural Network	Unfiltered	DESeq2	OTUsASVs	Interstitial Cystitis	0.759109	0.495452
Closed-Reference	Logistic	Unfiltered	NoNorm	Class	Ulcerative Colitis	0.758993	0.673916
Closed-Reference	KNN	Filtered	DESeq2	OTUsASVs	Crohn's Disease	0.758989	0.852522
de novo	KNN	Filtered	NoNorm	Order	Ulcerative Colitis	0.758979	0.673178
Open-Reference	KNN	Filtered	DESeq2	Order	Ulcerative Colitis	0.758979	0.673178
Open-Reference	KNN	Filtered	NoNorm	Order	Ulcerative Colitis	0.758979	0.673178
de novo	Elastic Net	Filtered	DESeq2	OTUsASVs	Interstitial Cystitis	0.758945	0.437993
Very Short-Chain K-mers	Ridge	Filtered	DESeq2	6mer	Interstitial Cystitis	0.758945	0.423964
de novo	XgBoost	Unfiltered	DESeq2	Species	Ulcerative Colitis	0.758773	0.698638
de novo	Ridge	Unfiltered	NoNorm	Class	Ulcerative Colitis	0.758608	0.678887
Open-Reference	Ridge	Unfiltered	NoNorm	Class	Ulcerative Colitis	0.758608	0.678887
Closed-Reference	XgBoost	Unfiltered	DESeq2	Family	Interstitial Cystitis	0.758577	0.411184
Open-Reference	KNN	Filtered	NoNorm	OTUsASVs	Crohn's Disease	0.758483	0.853537
Open-Reference	Logistic	Unfiltered	DESeq2	Class	Ulcerative Colitis	0.75847	0.679462
de novo	Logistic	Filtered	NoNorm	Genus	Ulcerative Colitis	0.758181	0.694756
Closed-Reference	Support Vector Machine	Unfiltered	NoNorm	OTUsASVs	Crohn's Disease	0.75816	0.859626
Closed-Reference	KNN	Filtered	NoNorm	OTUsASVs	Crohn's Disease	0.757927	0.851823
DADA2	LASSO	Unfiltered	DESeq2	Class	Ulcerative Colitis	0.757906	0.660206
DADA2	LASSO	Unfiltered	NoNorm	Class	Ulcerative Colitis	0.757906	0.660206
Closed-Reference	LASSO	Filtered	DESeq2	Class	Ulcerative Colitis	0.757851	0.678312
Closed-Reference	LASSO	Filtered	NoNorm	Class	Ulcerative Colitis	0.757783	0.676883
DADA2	Elastic Net	Filtered	DESeq2	Family	Crohn's Disease	0.757764	0.855958
DADA2	Elastic Net	Filtered	DESeq2	Class	Ulcerative Colitis	0.757686	0.685676
DADA2	Elastic Net	Filtered	NoNorm	Class	Ulcerative Colitis	0.757686	0.685676
de novo	LASSO	Filtered	DESeq2	Class	Ulcerative Colitis	0.757617	0.678752
Open-Reference	LASSO	Filtered	DESeq2	Class	Ulcerative Colitis	0.757617	0.678752
de novo	LASSO	Filtered	NoNorm	Class	Ulcerative Colitis	0.757329	0.677642
Open-Reference	LASSO	Filtered	NoNorm	Class	Ulcerative Colitis	0.757329	0.677642
Open-Reference	KNN	Filtered	DESeq2	OTUsASVs	Crohn's Disease	0.757051	0.852059
DADA2	KNN	Filtered	NoNorm	OTUsASVs	Crohn's Disease	0.756921	0.849411
Open-Reference	Logistic	Filtered	DESeq2	Family	Crohn's Disease	0.756796	0.857671
Closed-Reference	KNN	Unfiltered	DESeq2	Order	Ulcerative Colitis	0.756758	0.67108
Closed-Reference	KNN	Unfiltered	NoNorm	Order	Ulcerative Colitis	0.756758	0.67108
Closed-Reference	Logistic	Filtered	DESeq2	Family	Crohn's Disease	0.756653	0.860293
Open-Reference	XgBoost	Unfiltered	DESeq2	Family	Interstitial Cystitis	0.756614	0.41802
Closed-Reference	XgBoost	Filtered	DESeq2	Species	Ulcerative Colitis	0.756567	0.682708
Closed-Reference	Logistic	Filtered	NoNorm	Family	Crohn's Disease	0.756516	0.858062
de novo	Logistic	Filtered	DESeq2	Family	Crohn's Disease	0.756392	0.859039
Closed-Reference	Neural Network	Filtered	DESeq2	Order	Ulcerative Colitis	0.756379	0.687579
DADA2	LASSO	Filtered	DESeq2	Class	Ulcerative Colitis	0.756228	0.682388
DADA2	LASSO	Filtered	NoNorm	Class	Ulcerative Colitis	0.756228	0.682388
DADA2	KNN	Unfiltered	NoNorm	OTUsASVs	Interstitial Cystitis	0.755899	0.389189
DADA2	Logistic	Filtered	NoNorm	Family	Ulcerative Colitis	0.75587	0.682216
de novo	Logistic	Unfiltered	DESeq2	Class	Ulcerative Colitis	0.75565	0.675222
DADA2	Logistic	Unfiltered	DESeq2	Class	Ulcerative Colitis	0.755492	0.691398
Open-Reference	XgBoost	Filtered	DESeq2	Species	Ulcerative Colitis	0.755255	0.682755
DADA2	KNN	Filtered	DESeq2	OTUsASVs	Ulcerative Colitis	0.75499	0.665529
DADA2	Logistic	Unfiltered	NoNorm	Class	Ulcerative Colitis	0.754949	0.691
DADA2	KNN	Filtered	NoNorm	OTUsASVs	Ulcerative Colitis	0.754887	0.662706
DADA2	Logistic	Filtered	DESeq2	Family	Ulcerative Colitis	0.754784	0.682519
Closed-Reference	KNN	Filtered	NoNorm	Order	Ulcerative Colitis	0.754722	0.666711
de novo	XgBoost	Unfiltered	DESeq2	Family	Interstitial Cystitis	0.754692	0.39982
DADA2	KNN	Filtered	DESeq2	OTUsASVs	Crohn's Disease	0.754681	0.850173
Closed-Reference	XgBoost	Unfiltered	NoNorm	Family	Interstitial Cystitis	0.754651	0.410471
Closed-Reference	Neural Network	Filtered	NoNorm	Order	Ulcerative Colitis	0.754605	0.689302
de novo	Logistic	Filtered	NoNorm	Family	Crohn's Disease	0.754545	0.8587
de novo	Ridge	Filtered	NoNorm	OTUsASVs	Interstitial Cystitis	0.754406	0.396952
Closed-Reference	XgBoost	Filtered	DESeq2	Family	Interstitial Cystitis	0.754365	0.408743
Closed-Reference	XgBoost	Filtered	NoNorm	Family	Interstitial Cystitis	0.754365	0.408743
Closed-Reference	Logistic	Filtered	NoNorm	Order	Ulcerative Colitis	0.754316	0.692372
de novo	Ridge	Filtered	DESeq2	OTUsASVs	Interstitial Cystitis	0.754202	0.405334
Closed-Reference	KNN	Filtered	DESeq2	Order	Ulcerative Colitis	0.754075	0.66628
DADA2	KNN	Unfiltered	DESeq2	OTUsASVs	Ulcerative Colitis	0.754067	0.656809
Open-Reference	Elastic Net	Filtered	DESeq2	Genus	Interstitial Cystitis	0.754038	0.374039
de novo	Neural Network	Unfiltered	DESeq2	Family	Ulcerative Colitis	0.753993	0.664093
de novo	Elastic Net	Filtered	DESeq2	Family	Crohn's Disease	0.753758	0.854157
Closed-Reference	Logistic	Filtered	DESeq2	Order	Ulcerative Colitis	0.753752	0.690714
Open-Reference	Elastic Net	Filtered	NoNorm	OTUsASVs	Interstitial Cystitis	0.753752	0.388541
Closed-Reference	Support Vector Machine	Unfiltered	DESeq2	OTUsASVs	Crohn's Disease	0.753656	0.858037
de novo	Neural Network	Filtered	NoNorm	Order	Ulcerative Colitis	0.753587	0.69204
Open-Reference	Neural Network	Filtered	DESeq2	Order	Ulcerative Colitis	0.753587	0.69204
Open-Reference	Neural Network	Filtered	NoNorm	Order	Ulcerative Colitis	0.753587	0.69204
DADA2	Ridge	Filtered	NoNorm	Family	Crohn's Disease	0.75357	0.85841
Closed-Reference	XgBoost	Unfiltered	NoNorm	Species	Ulcerative Colitis	0.753546	0.675324
Open-Reference	XgBoost	Unfiltered	NoNorm	Species	Ulcerative Colitis	0.753518	0.67873
Open-Reference	Elastic Net	Filtered	DESeq2	Family	Crohn's Disease	0.753443	0.852802
Closed-Reference	Ridge	Unfiltered	DESeq2	Class	Ulcerative Colitis	0.753229	0.678226
Open-Reference	Elastic Net	Filtered	NoNorm	Family	Crohn's Disease	0.75322	0.852671
Closed-Reference	Neural Network	Unfiltered	DESeq2	Family	Ulcerative Colitis	0.753181	0.671085
Closed-Reference	Neural Network	Unfiltered	NoNorm	Family	Ulcerative Colitis	0.753181	0.671085
de novo	Neural Network	Unfiltered	DESeq2	Phylum	Ulcerative Colitis	0.753105	0.659823
de novo	Neural Network	Unfiltered	NoNorm	Phylum	Ulcerative Colitis	0.753105	0.659823
Open-Reference	Neural Network	Unfiltered	DESeq2	Phylum	Ulcerative Colitis	0.753105	0.659823
Open-Reference	Neural Network	Unfiltered	NoNorm	Phylum	Ulcerative Colitis	0.753105	0.659823
de novo	XgBoost	Filtered	DESeq2	Family	Interstitial Cystitis	0.753057	0.389859
DADA2	KNN	Unfiltered	NoNorm	OTUsASVs	Ulcerative Colitis	0.752944	0.658351
Open-Reference	LASSO	Unfiltered	NoNorm	Genus	Crohn's Disease	0.752921	0.861078
Closed-Reference	Elastic Net	Filtered	NoNorm	Family	Crohn's Disease	0.752828	0.85308
de novo	Neural Network	Filtered	DESeq2	Order	Ulcerative Colitis	0.752817	0.683094
Closed-Reference	Elastic Net	Filtered	DESeq2	Family	Crohn's Disease	0.752806	0.852535
de novo	Logistic	Filtered	DESeq2	Genus	Ulcerative Colitis	0.75259	0.677569
Very Short-Chain K-mers	Neural Network	Filtered	DESeq2	4mer	Interstitial Cystitis	0.752321	0.406233
Closed-Reference	LASSO	Unfiltered	DESeq2	Genus	Crohn's Disease	0.75232	0.859506
Open-Reference	LASSO	Unfiltered	DESeq2	Genus	Crohn's Disease	0.752316	0.859493
Open-Reference	Neural Network	Unfiltered	NoNorm	Family	Ulcerative Colitis	0.752198	0.66131
de novo	Neural Network	Unfiltered	NoNorm	Order	Ulcerative Colitis	0.752184	0.697679
Open-Reference	XgBoost	Filtered	DESeq2	Family	Interstitial Cystitis	0.752116	0.403751
DADA2	Neural Network	Unfiltered	DESeq2	Family	Ulcerative Colitis	0.752081	0.65616
de novo	Ridge	Unfiltered	DESeq2	Phylum	Ulcerative Colitis	0.752074	0.674745
de novo	Ridge	Unfiltered	NoNorm	Phylum	Ulcerative Colitis	0.752074	0.674745
Open-Reference	Ridge	Unfiltered	DESeq2	Phylum	Ulcerative Colitis	0.752074	0.674745
Open-Reference	Ridge	Unfiltered	NoNorm	Phylum	Ulcerative Colitis	0.752074	0.674745
de novo	Logistic	Filtered	NoNorm	Order	Ulcerative Colitis	0.752046	0.688657
Open-Reference	Logistic	Filtered	DESeq2	Order	Ulcerative Colitis	0.752046	0.688657
Open-Reference	Logistic	Filtered	NoNorm	Order	Ulcerative Colitis	0.752046	0.688657
de novo	Neural Network	Unfiltered	DESeq2	Order	Ulcerative Colitis	0.751826	0.698811
Open-Reference	Neural Network	Unfiltered	DESeq2	Order	Ulcerative Colitis	0.751826	0.698811
Open-Reference	Neural Network	Unfiltered	NoNorm	Order	Ulcerative Colitis	0.751826	0.698811
de novo	Elastic Net	Filtered	NoNorm	Family	Crohn's Disease	0.751732	0.852826
Open-Reference	XgBoost	Unfiltered	NoNorm	Family	Interstitial Cystitis	0.751585	0.40665
de novo	Ridge	Unfiltered	DESeq2	Class	Ulcerative Colitis	0.751441	0.669303
Open-Reference	Ridge	Unfiltered	DESeq2	Class	Ulcerative Colitis	0.751441	0.669303
DADA2	Neural Network	Unfiltered	NoNorm	Family	Ulcerative Colitis	0.751427	0.651043
de novo	Neural Network	Unfiltered	NoNorm	Class	Ulcerative Colitis	0.751331	0.680707
Open-Reference	Neural Network	Unfiltered	NoNorm	Class	Ulcerative Colitis	0.751331	0.680707
DADA2	Ridge	Filtered	DESeq2	Family	Crohn's Disease	0.751157	0.856553
DADA2	KNN	Unfiltered	DESeq2	OTUsASVs	Interstitial Cystitis	0.751114	0.382564
DADA2	Neural Network	Unfiltered	DESeq2	Family	Crohn's Disease	0.751104	0.850941
Closed-Reference	Elastic Net	Filtered	NoNorm	Genus	Interstitial Cystitis	0.751053	0.372641
de novo	Logistic	Filtered	DESeq2	Order	Ulcerative Colitis	0.750987	0.685301
DADA2	Logistic	Filtered	DESeq2	Genus	Ulcerative Colitis	0.750808	0.67847
Closed-Reference	Neural Network	Unfiltered	DESeq2	Order	Ulcerative Colitis	0.750726	0.693446
Closed-Reference	Neural Network	Unfiltered	NoNorm	Order	Ulcerative Colitis	0.750726	0.693446
Closed-Reference	Ridge	Unfiltered	NoNorm	Class	Ulcerative Colitis	0.750657	0.671704
de novo	Ridge	Filtered	DESeq2	Phylum	Ulcerative Colitis	0.750643	0.666231
de novo	Ridge	Filtered	NoNorm	Phylum	Ulcerative Colitis	0.750643	0.666231
Open-Reference	Ridge	Filtered	DESeq2	Phylum	Ulcerative Colitis	0.750643	0.666231
Open-Reference	Ridge	Filtered	NoNorm	Phylum	Ulcerative Colitis	0.750643	0.666231
Closed-Reference	Ridge	Filtered	DESeq2	Phylum	Ulcerative Colitis	0.750451	0.667368
Closed-Reference	Ridge	Filtered	NoNorm	Phylum	Ulcerative Colitis	0.750451	0.667368
de novo	XgBoost	Unfiltered	NoNorm	Family	Interstitial Cystitis	0.75044	0.401458
DADA2	XgBoost	Unfiltered	DESeq2	Species	Ulcerative Colitis	0.750435	0.657255
de novo	Ridge	Filtered	DESeq2	Class	Ulcerative Colitis	0.750354	0.678154
Open-Reference	Ridge	Filtered	DESeq2	Class	Ulcerative Colitis	0.750354	0.678154
Open-Reference	KNN	Filtered	DESeq2	OTUsASVs	Interstitial Cystitis	0.750337	0.393599
Open-Reference	XgBoost	Unfiltered	DESeq2	Species	Ulcerative Colitis	0.750258	0.673366
de novo	LASSO	Unfiltered	DESeq2	Phylum	Ulcerative Colitis	0.750175	0.649932
de novo	LASSO	Unfiltered	NoNorm	Phylum	Ulcerative Colitis	0.750175	0.649932
Open-Reference	LASSO	Unfiltered	DESeq2	Phylum	Ulcerative Colitis	0.750175	0.649932
Open-Reference	LASSO	Unfiltered	NoNorm	Phylum	Ulcerative Colitis	0.750175	0.649932
DADA2	Elastic Net	Filtered	DESeq2	Genus	Interstitial Cystitis	0.750153	0.364437
DADA2	Elastic Net	Filtered	NoNorm	Genus	Interstitial Cystitis	0.750153	0.364437
Open-Reference	Elastic Net	Filtered	DESeq2	OTUsASVs	Interstitial Cystitis	0.750112	0.372548
Closed-Reference	LASSO	Filtered	DESeq2	Phylum	Ulcerative Colitis	0.750079	0.658276
Closed-Reference	LASSO	Filtered	NoNorm	Phylum	Ulcerative Colitis	0.750079	0.658276
Closed-Reference	Neural Network	Unfiltered	NoNorm	Class	Ulcerative Colitis	0.749914	0.683313
Open-Reference	Ridge	Filtered	DESeq2	Family	Crohn's Disease	0.749911	0.856586
Closed-Reference	Ridge	Filtered	NoNorm	Class	Ulcerative Colitis	0.749859	0.677354
Closed-Reference	LASSO	Unfiltered	NoNorm	Genus	Crohn's Disease	0.749846	0.858117
Closed-Reference	Ridge	Filtered	DESeq2	Family	Crohn's Disease	0.749711	0.855872
Closed-Reference	Ridge	Filtered	DESeq2	Class	Ulcerative Colitis	0.749694	0.676675
de novo	LASSO	Filtered	DESeq2	Phylum	Ulcerative Colitis	0.749639	0.655417
de novo	LASSO	Filtered	NoNorm	Phylum	Ulcerative Colitis	0.749639	0.655417
Open-Reference	LASSO	Filtered	DESeq2	Phylum	Ulcerative Colitis	0.749639	0.655417
Open-Reference	LASSO	Filtered	NoNorm	Phylum	Ulcerative Colitis	0.749639	0.655417
Open-Reference	XgBoost	Filtered	NoNorm	Family	Interstitial Cystitis	0.749622	0.394459
de novo	Ridge	Unfiltered	DESeq2	Order	Ulcerative Colitis	0.749598	0.670586
Open-Reference	Ridge	Unfiltered	DESeq2	Order	Ulcerative Colitis	0.749598	0.670586
Open-Reference	Ridge	Unfiltered	NoNorm	Order	Ulcerative Colitis	0.749598	0.670586
de novo	Ridge	Filtered	NoNorm	Class	Ulcerative Colitis	0.749501	0.676791
Open-Reference	Ridge	Filtered	NoNorm	Class	Ulcerative Colitis	0.749501	0.676791
Open-Reference	Ridge	Filtered	NoNorm	Family	Crohn's Disease	0.749466	0.856203
de novo	XgBoost	Filtered	NoNorm	Species	Ulcerative Colitis	0.749424	0.681955
DADA2	Logistic	Filtered	DESeq2	Class	Ulcerative Colitis	0.749419	0.685238
DADA2	Logistic	Filtered	NoNorm	Class	Ulcerative Colitis	0.749419	0.685238
DADA2	Ridge	Filtered	DESeq2	Class	Ulcerative Colitis	0.749323	0.681741
DADA2	Ridge	Filtered	NoNorm	Class	Ulcerative Colitis	0.749323	0.681741
DADA2	Neural Network	Unfiltered	NoNorm	Family	Crohn's Disease	0.749315	0.852208
Closed-Reference	KNN	Unfiltered	NoNorm	Class	Ulcerative Colitis	0.749261	0.663358
Closed-Reference	Elastic Net	Filtered	DESeq2	Genus	Interstitial Cystitis	0.749254	0.366724
de novo	Neural Network	Unfiltered	DESeq2	Class	Ulcerative Colitis	0.749226	0.682353
Open-Reference	Neural Network	Unfiltered	DESeq2	Class	Ulcerative Colitis	0.749226	0.682353
DADA2	Logistic	Filtered	NoNorm	Genus	Ulcerative Colitis	0.74913	0.672436
de novo	XgBoost	Filtered	NoNorm	Family	Interstitial Cystitis	0.74909	0.408939
de novo	Ridge	Filtered	DESeq2	Family	Crohn's Disease	0.749037	0.856272
de novo	KNN	Unfiltered	DESeq2	Class	Ulcerative Colitis	0.748985	0.659194
Open-Reference	KNN	Unfiltered	DESeq2	Class	Ulcerative Colitis	0.748985	0.659194
DADA2	XgBoost	Unfiltered	NoNorm	Species	Ulcerative Colitis	0.748958	0.652825
de novo	XgBoost	Filtered	DESeq2	Species	Ulcerative Colitis	0.748836	0.678362
de novo	KNN	Unfiltered	NoNorm	Class	Ulcerative Colitis	0.748814	0.659905
Open-Reference	KNN	Unfiltered	NoNorm	Class	Ulcerative Colitis	0.748814	0.659905
Closed-Reference	Ridge	Unfiltered	DESeq2	Order	Ulcerative Colitis	0.748759	0.67444
Closed-Reference	Ridge	Unfiltered	NoNorm	Order	Ulcerative Colitis	0.748759	0.67444
de novo	Elastic Net	Unfiltered	DESeq2	Phylum	Ulcerative Colitis	0.748731	0.653471
de novo	Elastic Net	Unfiltered	NoNorm	Phylum	Ulcerative Colitis	0.748731	0.653471
Open-Reference	Elastic Net	Unfiltered	DESeq2	Phylum	Ulcerative Colitis	0.748731	0.653471
Open-Reference	Elastic Net	Unfiltered	NoNorm	Phylum	Ulcerative Colitis	0.748731	0.653471
DADA2	XgBoost	Filtered	NoNorm	Species	Ulcerative Colitis	0.74869	0.658324
Closed-Reference	LASSO	Unfiltered	DESeq2	Phylum	Ulcerative Colitis	0.748511	0.647634
Closed-Reference	LASSO	Unfiltered	NoNorm	Phylum	Ulcerative Colitis	0.748511	0.647634
Closed-Reference	Ridge	Filtered	NoNorm	Family	Crohn's Disease	0.748469	0.855744
Open-Reference	Neural Network	Unfiltered	DESeq2	Family	Ulcerative Colitis	0.748456	0.661168
Closed-Reference	Logistic	Filtered	DESeq2	Class	Ulcerative Colitis	0.748305	0.682067
DADA2	Logistic	Filtered	DESeq2	Order	Ulcerative Colitis	0.748195	0.688723
DADA2	Logistic	Filtered	NoNorm	Order	Ulcerative Colitis	0.748195	0.688723
de novo	Logistic	Filtered	DESeq2	Class	Ulcerative Colitis	0.748181	0.676717
Open-Reference	Logistic	Filtered	DESeq2	Class	Ulcerative Colitis	0.748181	0.676717
de novo	Ridge	Filtered	NoNorm	Family	Crohn's Disease	0.748133	0.855846
de novo	Elastic Net	Filtered	DESeq2	Phylum	Ulcerative Colitis	0.747988	0.655363
de novo	Elastic Net	Filtered	NoNorm	Phylum	Ulcerative Colitis	0.747988	0.655363
Open-Reference	Elastic Net	Filtered	DESeq2	Phylum	Ulcerative Colitis	0.747988	0.655363
Open-Reference	Elastic Net	Filtered	NoNorm	Phylum	Ulcerative Colitis	0.747988	0.655363
de novo	Logistic	Filtered	NoNorm	Class	Ulcerative Colitis	0.747809	0.677886
Open-Reference	Logistic	Filtered	NoNorm	Class	Ulcerative Colitis	0.747809	0.677886
DADA2	XgBoost	Filtered	DESeq2	Species	Ulcerative Colitis	0.747805	0.660993
de novo	KNN	Filtered	DESeq2	Class	Ulcerative Colitis	0.747802	0.662497
Open-Reference	KNN	Filtered	DESeq2	Class	Ulcerative Colitis	0.747802	0.662497
Closed-Reference	Neural Network	Unfiltered	DESeq2	Class	Ulcerative Colitis	0.747741	0.67824
Open-Reference	Elastic Net	Filtered	NoNorm	Genus	Interstitial Cystitis	0.747659	0.361457
Closed-Reference	Elastic Net	Filtered	DESeq2	Phylum	Ulcerative Colitis	0.747644	0.655848
Closed-Reference	Elastic Net	Filtered	NoNorm	Phylum	Ulcerative Colitis	0.747644	0.655848
Closed-Reference	Logistic	Unfiltered	DESeq2	Phylum	Ulcerative Colitis	0.747507	0.636359
Closed-Reference	Logistic	Unfiltered	NoNorm	Phylum	Ulcerative Colitis	0.747507	0.636359
Closed-Reference	Logistic	Filtered	NoNorm	Class	Ulcerative Colitis	0.747465	0.678838
de novo	KNN	Filtered	NoNorm	Class	Ulcerative Colitis	0.747108	0.660618
Open-Reference	KNN	Filtered	NoNorm	Class	Ulcerative Colitis	0.747108	0.660618
DADA2	LASSO	Filtered	DESeq2	Phylum	Ulcerative Colitis	0.747094	0.658706
DADA2	LASSO	Filtered	NoNorm	Phylum	Ulcerative Colitis	0.747094	0.658706
Closed-Reference	KNN	Unfiltered	DESeq2	Phylum	Ulcerative Colitis	0.746874	0.666678
Closed-Reference	KNN	Unfiltered	NoNorm	Phylum	Ulcerative Colitis	0.746874	0.666678
de novo	Ridge	Unfiltered	NoNorm	Order	Ulcerative Colitis	0.746736	0.653542
Open-Reference	KNN	Filtered	NoNorm	Family	Ulcerative Colitis	0.746626	0.659302
Closed-Reference	Neural Network	Filtered	DESeq2	Class	Ulcerative Colitis	0.746503	0.671
Closed-Reference	KNN	Unfiltered	DESeq2	Class	Ulcerative Colitis	0.746461	0.660393
DADA2	Ridge	Filtered	DESeq2	Phylum	Ulcerative Colitis	0.74642	0.661291
DADA2	Ridge	Filtered	NoNorm	Phylum	Ulcerative Colitis	0.74642	0.661291
Closed-Reference	XgBoost	Unfiltered	DESeq2	Species	Ulcerative Colitis	0.746255	0.67051
de novo	Neural Network	Filtered	DESeq2	Class	Ulcerative Colitis	0.746255	0.677149
Open-Reference	Neural Network	Filtered	DESeq2	Class	Ulcerative Colitis	0.746255	0.677149
Closed-Reference	Elastic Net	Unfiltered	DESeq2	Phylum	Ulcerative Colitis	0.746117	0.650683
Closed-Reference	Elastic Net	Unfiltered	NoNorm	Phylum	Ulcerative Colitis	0.746117	0.650683
Closed-Reference	XgBoost	Filtered	DESeq2	Species	Crohn's Disease	0.745962	0.849766
de novo	Logistic	Filtered	DESeq2	Phylum	Ulcerative Colitis	0.745925	0.66183
de novo	Logistic	Filtered	NoNorm	Phylum	Ulcerative Colitis	0.745925	0.66183
Open-Reference	Logistic	Filtered	DESeq2	Phylum	Ulcerative Colitis	0.745925	0.66183
Open-Reference	Logistic	Filtered	NoNorm	Phylum	Ulcerative Colitis	0.745925	0.66183
Closed-Reference	Support Vector Machine	Unfiltered	DESeq2	Order	Obesity	0.745919	0.619607
de novo	Neural Network	Filtered	NoNorm	Class	Ulcerative Colitis	0.745883	0.672491
Open-Reference	Neural Network	Filtered	NoNorm	Class	Ulcerative Colitis	0.745883	0.672491
Open-Reference	KNN	Filtered	DESeq2	Family	Ulcerative Colitis	0.745705	0.657591
Open-Reference	KNN	Unfiltered	DESeq2	Family	Ulcerative Colitis	0.745705	0.658602
de novo	KNN	Unfiltered	DESeq2	Family	Ulcerative Colitis	0.745608	0.659168
DADA2	KNN	Unfiltered	DESeq2	OTUsASVs	Crohn's Disease	0.745579	0.845982
de novo	LASSO	Unfiltered	DESeq2	Genus	Crohn's Disease	0.745493	0.849649
Open-Reference	XgBoost	Filtered	DESeq2	Species	Crohn's Disease	0.745469	0.849734
Open-Reference	KNN	Unfiltered	DESeq2	OTUsASVs	Crohn's Disease	0.745458	0.850692
Closed-Reference	KNN	Filtered	DESeq2	Phylum	Ulcerative Colitis	0.745423	0.668584
Closed-Reference	KNN	Filtered	NoNorm	Phylum	Ulcerative Colitis	0.745423	0.668584
DADA2	Elastic Net	Filtered	DESeq2	Phylum	Ulcerative Colitis	0.745375	0.654527
DADA2	Elastic Net	Filtered	NoNorm	Phylum	Ulcerative Colitis	0.745375	0.654527
Closed-Reference	KNN	Filtered	DESeq2	Family	Ulcerative Colitis	0.74534	0.659073
Closed-Reference	KNN	Filtered	NoNorm	Family	Ulcerative Colitis	0.74534	0.659073
DADA2	Neural Network	Unfiltered	DESeq2	Order	Ulcerative Colitis	0.745264	0.691575
DADA2	Neural Network	Unfiltered	NoNorm	Order	Ulcerative Colitis	0.745264	0.691575
DADA2	Neural Network	Filtered	DESeq2	Class	Ulcerative Colitis	0.745168	0.676084
DADA2	Neural Network	Filtered	NoNorm	Class	Ulcerative Colitis	0.745168	0.676084
Closed-Reference	Logistic	Filtered	DESeq2	Phylum	Ulcerative Colitis	0.745141	0.662918
Closed-Reference	Logistic	Filtered	NoNorm	Phylum	Ulcerative Colitis	0.745141	0.662918
DADA2	LASSO	Unfiltered	DESeq2	Phylum	Ulcerative Colitis	0.745044	0.644338
DADA2	LASSO	Unfiltered	NoNorm	Phylum	Ulcerative Colitis	0.745044	0.644338
DADA2	Neural Network	Filtered	DESeq2	Order	Ulcerative Colitis	0.745017	0.690469
DADA2	Neural Network	Filtered	NoNorm	Order	Ulcerative Colitis	0.745017	0.690469
Open-Reference	Logistic	Unfiltered	DESeq2	Order	Ulcerative Colitis	0.744893	0.663592
Closed-Reference	Neural Network	Unfiltered	DESeq2	Phylum	Ulcerative Colitis	0.744838	0.648407
Closed-Reference	Neural Network	Unfiltered	NoNorm	Phylum	Ulcerative Colitis	0.744838	0.648407
Closed-Reference	KNN	Filtered	NoNorm	Class	Ulcerative Colitis	0.744817	0.659278
Open-Reference	Logistic	Filtered	NoNorm	Genus	Ulcerative Colitis	0.744804	0.683223
de novo	KNN	Filtered	DESeq2	Family	Ulcerative Colitis	0.744783	0.657658
Short-Chain K-mers	KNN	Filtered	NoNorm	21mer	Interstitial Cystitis	0.744756	0.363902
Open-Reference	KNN	Unfiltered	NoNorm	Family	Ulcerative Colitis	0.744666	0.655547
Closed-Reference	Neural Network	Filtered	NoNorm	Class	Ulcerative Colitis	0.744645	0.670394
Closed-Reference	KNN	Filtered	DESeq2	Class	Ulcerative Colitis	0.744522	0.657485
Closed-Reference	Logistic	Filtered	DESeq2	Genus	Ulcerative Colitis	0.74446	0.669984
Closed-Reference	Logistic	Filtered	NoNorm	Genus	Ulcerative Colitis	0.744446	0.674101
DADA2	Elastic Net	Unfiltered	DESeq2	Phylum	Ulcerative Colitis	0.744425	0.647652
DADA2	Elastic Net	Unfiltered	NoNorm	Phylum	Ulcerative Colitis	0.744425	0.647652
Open-Reference	Logistic	Unfiltered	NoNorm	Order	Ulcerative Colitis	0.744425	0.675307
de novo	Random Forest	Unfiltered	NoNorm	Phylum	Crohn's Disease	0.744368	0.84024
Open-Reference	Random Forest	Unfiltered	NoNorm	Phylum	Crohn's Disease	0.744368	0.84024
de novo	Random Forest	Unfiltered	DESeq2	Phylum	Crohn's Disease	0.744321	0.840569
Open-Reference	Random Forest	Unfiltered	DESeq2	Phylum	Crohn's Disease	0.744321	0.840569
DADA2	KNN	Filtered	NoNorm	OTUsASVs	Interstitial Cystitis	0.744285	0.368365
DADA2	KNN	Unfiltered	NoNorm	OTUsASVs	Crohn's Disease	0.744258	0.84894
Open-Reference	KNN	Filtered	NoNorm	OTUsASVs	Interstitial Cystitis	0.744224	0.41083
Closed-Reference	Elastic Net	Filtered	DESeq2	OTUsASVs	Interstitial Cystitis	0.744183	0.378808
de novo	KNN	Filtered	DESeq2	Phylum	Ulcerative Colitis	0.743909	0.66524
de novo	KNN	Filtered	NoNorm	Phylum	Ulcerative Colitis	0.743909	0.66524
Open-Reference	KNN	Filtered	DESeq2	Phylum	Ulcerative Colitis	0.743909	0.66524
Open-Reference	KNN	Filtered	NoNorm	Phylum	Ulcerative Colitis	0.743909	0.66524
DADA2	Random Forest	Unfiltered	NoNorm	Phylum	Crohn's Disease	0.743667	0.837182
DADA2	Random Forest	Unfiltered	DESeq2	Phylum	Crohn's Disease	0.743598	0.837048
de novo	KNN	Filtered	NoNorm	Family	Ulcerative Colitis	0.743559	0.657533
de novo	KNN	Unfiltered	DESeq2	Phylum	Ulcerative Colitis	0.743531	0.658254
de novo	KNN	Unfiltered	NoNorm	Phylum	Ulcerative Colitis	0.743531	0.658254
Open-Reference	KNN	Unfiltered	DESeq2	Phylum	Ulcerative Colitis	0.743531	0.658254
Open-Reference	KNN	Unfiltered	NoNorm	Phylum	Ulcerative Colitis	0.743531	0.658254
Open-Reference	Neural Network	Unfiltered	DESeq2	Family	Crohn's Disease	0.743431	0.851859
Open-Reference	Neural Network	Unfiltered	NoNorm	Family	Crohn's Disease	0.743251	0.850651
Open-Reference	KNN	Unfiltered	NoNorm	OTUsASVs	Crohn's Disease	0.743198	0.850633
de novo	Neural Network	Filtered	DESeq2	Phylum	Ulcerative Colitis	0.743105	0.650442
de novo	Neural Network	Filtered	NoNorm	Phylum	Ulcerative Colitis	0.743105	0.650442
Open-Reference	Neural Network	Filtered	DESeq2	Phylum	Ulcerative Colitis	0.743105	0.650442
Open-Reference	Neural Network	Filtered	NoNorm	Phylum	Ulcerative Colitis	0.743105	0.650442
Closed-Reference	Neural Network	Unfiltered	NoNorm	Family	Crohn's Disease	0.742985	0.85108
DADA2	KNN	Filtered	DESeq2	Order	Ulcerative Colitis	0.742953	0.648512
DADA2	KNN	Filtered	NoNorm	Order	Ulcerative Colitis	0.742953	0.648512
Closed-Reference	Random Forest	Unfiltered	DESeq2	Phylum	Crohn's Disease	0.742873	0.839715
de novo	Elastic Net	Filtered	NoNorm	Genus	Interstitial Cystitis	0.742834	0.364861
de novo	Logistic	Unfiltered	DESeq2	Order	Ulcerative Colitis	0.742816	0.662142
Closed-Reference	Neural Network	Unfiltered	DESeq2	Family	Crohn's Disease	0.742736	0.856334
de novo	KNN	Unfiltered	NoNorm	Family	Ulcerative Colitis	0.742582	0.655363
Open-Reference	Logistic	Filtered	DESeq2	Genus	Ulcerative Colitis	0.742575	0.671712
Closed-Reference	KNN	Unfiltered	DESeq2	Family	Ulcerative Colitis	0.742534	0.659226
Closed-Reference	KNN	Unfiltered	NoNorm	Family	Ulcerative Colitis	0.742534	0.659226
de novo	Logistic	Unfiltered	NoNorm	Phylum	Ulcerative Colitis	0.742314	0.661146
Open-Reference	Logistic	Unfiltered	NoNorm	Phylum	Ulcerative Colitis	0.742314	0.661146
DADA2	Logistic	Filtered	DESeq2	Phylum	Ulcerative Colitis	0.742279	0.66087
DADA2	Logistic	Filtered	NoNorm	Phylum	Ulcerative Colitis	0.742279	0.66087
Closed-Reference	Neural Network	Filtered	DESeq2	Phylum	Ulcerative Colitis	0.742059	0.652274
Closed-Reference	Neural Network	Filtered	NoNorm	Phylum	Ulcerative Colitis	0.742059	0.652274
Closed-Reference	Random Forest	Unfiltered	NoNorm	Phylum	Crohn's Disease	0.741844	0.838992
Open-Reference	XgBoost	Filtered	NoNorm	Species	Crohn's Disease	0.741843	0.836471
DADA2	KNN	Unfiltered	DESeq2	Order	Ulcerative Colitis	0.741722	0.640282
DADA2	KNN	Unfiltered	NoNorm	Order	Ulcerative Colitis	0.741722	0.640282
de novo	LASSO	Unfiltered	NoNorm	Genus	Crohn's Disease	0.741715	0.848131
Open-Reference	Neural Network	Filtered	NoNorm	Genus	Interstitial Cystitis	0.741607	0.402332
DADA2	KNN	Filtered	DESeq2	OTUsASVs	Interstitial Cystitis	0.741403	0.366414
Open-Reference	Neural Network	Unfiltered	NoNorm	Genus	Interstitial Cystitis	0.741321	0.39324
DADA2	Ridge	Unfiltered	DESeq2	OTUsASVs	Crohn's Disease	0.741221	0.829448
Closed-Reference	Elastic Net	Unfiltered	DESeq2	Family	Crohn's Disease	0.741141	0.747069
Open-Reference	Neural Network	Filtered	DESeq2	Genus	Interstitial Cystitis	0.741116	0.401687
Closed-Reference	XgBoost	Filtered	NoNorm	Species	Crohn's Disease	0.741011	0.835656
Closed-Reference	KNN	Filtered	NoNorm	OTUsASVs	Interstitial Cystitis	0.740994	0.401452
Closed-Reference	XgBoost	Unfiltered	DESeq2	Phylum	Crohn's Disease	0.740923	0.843269
Closed-Reference	XgBoost	Filtered	NoNorm	Class	Interstitial Cystitis	0.74083	0.380547
Closed-Reference	KNN	Unfiltered	DESeq2	OTUsASVs	Crohn's Disease	0.740801	0.846635
Closed-Reference	Neural Network	Filtered	NoNorm	Genus	Interstitial Cystitis	0.740585	0.425612
de novo	XgBoost	Unfiltered	NoNorm	Phylum	Crohn's Disease	0.740372	0.842106
Open-Reference	XgBoost	Unfiltered	NoNorm	Phylum	Crohn's Disease	0.740372	0.842106
Closed-Reference	Random Forest	Filtered	DESeq2	Species	Crohn's Disease	0.74035	0.834784
Closed-Reference	XgBoost	Unfiltered	NoNorm	Phylum	Crohn's Disease	0.740299	0.842674
Closed-Reference	KNN	Filtered	DESeq2	OTUsASVs	Interstitial Cystitis	0.740176	0.397073
de novo	KNN	Filtered	DESeq2	OTUsASVs	Crohn's Disease	0.739923	0.843147
de novo	XgBoost	Unfiltered	DESeq2	Phylum	Crohn's Disease	0.739906	0.841639
Open-Reference	XgBoost	Unfiltered	DESeq2	Phylum	Crohn's Disease	0.739906	0.841639
DADA2	KNN	Unfiltered	DESeq2	Class	Ulcerative Colitis	0.739906	0.648272
DADA2	KNN	Unfiltered	NoNorm	Class	Ulcerative Colitis	0.739906	0.648272
Closed-Reference	KNN	Unfiltered	NoNorm	OTUsASVs	Crohn's Disease	0.739604	0.846639
Closed-Reference	Neural Network	Filtered	DESeq2	Genus	Interstitial Cystitis	0.739603	0.395961
Short-Chain K-mers	KNN	Filtered	NoNorm	15mer	Interstitial Cystitis	0.739603	0.342823
DADA2	Neural Network	Filtered	DESeq2	Phylum	Ulcerative Colitis	0.739391	0.65424
DADA2	Neural Network	Filtered	NoNorm	Phylum	Ulcerative Colitis	0.739391	0.65424
Open-Reference	XgBoost	Unfiltered	NoNorm	Species	Crohn's Disease	0.739384	0.85068
de novo	KNN	Filtered	NoNorm	OTUsASVs	Crohn's Disease	0.739293	0.838364
Closed-Reference	Logistic	Unfiltered	DESeq2	Order	Ulcerative Colitis	0.739239	0.664202
Closed-Reference	Logistic	Unfiltered	NoNorm	Order	Ulcerative Colitis	0.739047	0.663749
Closed-Reference	LASSO	Filtered	DESeq2	Family	Crohn's Disease	0.738845	0.84549
Closed-Reference	Random Forest	Filtered	NoNorm	Species	Crohn's Disease	0.738816	0.827213
Open-Reference	LASSO	Filtered	NoNorm	Family	Crohn's Disease	0.73881	0.845256
DADA2	XgBoost	Unfiltered	DESeq2	Phylum	Crohn's Disease	0.738771	0.838558
de novo	Neural Network	Unfiltered	NoNorm	Family	Crohn's Disease	0.738665	0.850221
Short-Chain K-mers	KNN	Filtered	NoNorm	30mer	Interstitial Cystitis	0.738581	0.356848
Open-Reference	Random Forest	Filtered	NoNorm	Species	Crohn's Disease	0.738578	0.827168
Open-Reference	Random Forest	Filtered	DESeq2	Species	Crohn's Disease	0.738568	0.8343
DADA2	KNN	Filtered	DESeq2	Class	Ulcerative Colitis	0.738345	0.647882
DADA2	KNN	Filtered	NoNorm	Class	Ulcerative Colitis	0.738345	0.647882
de novo	LASSO	Filtered	DESeq2	Family	Crohn's Disease	0.738269	0.844921
de novo	LASSO	Filtered	NoNorm	Family	Crohn's Disease	0.738246	0.84547
Closed-Reference	LASSO	Filtered	NoNorm	Family	Crohn's Disease	0.73807	0.844687
Open-Reference	LASSO	Filtered	DESeq2	Family	Crohn's Disease	0.738036	0.845077
Closed-Reference	XgBoost	Unfiltered	DESeq2	Species	Crohn's Disease	0.737953	0.848938
DADA2	XgBoost	Unfiltered	NoNorm	Phylum	Crohn's Disease	0.737893	0.83628
DADA2	Random Forest	Unfiltered	NoNorm	Species	Crohn's Disease	0.737627	0.834501
Open-Reference	Random Forest	Unfiltered	NoNorm	Species	Crohn's Disease	0.737607	0.834988
Closed-Reference	Neural Network	Unfiltered	NoNorm	Genus	Interstitial Cystitis	0.7376	0.380744
Closed-Reference	XgBoost	Unfiltered	NoNorm	Species	Crohn's Disease	0.73749	0.850503
Closed-Reference	Elastic Net	Unfiltered	NoNorm	Family	Crohn's Disease	0.737362	0.84642
DADA2	Random Forest	Unfiltered	DESeq2	Species	Crohn's Disease	0.7372	0.83407
Closed-Reference	Random Forest	Unfiltered	DESeq2	Species	Crohn's Disease	0.737026	0.834897
Closed-Reference	XgBoost	Filtered	DESeq2	Class	Interstitial Cystitis	0.7367	0.363079
Closed-Reference	Random Forest	Unfiltered	NoNorm	Species	Crohn's Disease	0.736668	0.835092
DADA2	Neural Network	Unfiltered	DESeq2	Genus	Interstitial Cystitis	0.736659	0.365618
Very Short-Chain K-mers	KNN	Filtered	NoNorm	7mer	Interstitial Cystitis	0.736373	0.324307
Closed-Reference	Ridge	Unfiltered	DESeq2	Phylum	Ulcerative Colitis	0.736364	0.649845
Closed-Reference	Ridge	Unfiltered	NoNorm	Phylum	Ulcerative Colitis	0.736364	0.649845
DADA2	Logistic	Unfiltered	NoNorm	Phylum	Ulcerative Colitis	0.736172	0.639703
de novo	XgBoost	Filtered	DESeq2	Class	Interstitial Cystitis	0.7358	0.375527
Open-Reference	XgBoost	Filtered	DESeq2	Class	Interstitial Cystitis	0.7358	0.375527
Open-Reference	Logistic	Unfiltered	DESeq2	Phylum	Ulcerative Colitis	0.735553	0.643809
DADA2	KNN	Unfiltered	NoNorm	Genus	Crohn's Disease	0.735541	0.849725
Very Short-Chain K-mers	KNN	Filtered	NoNorm	6mer	Interstitial Cystitis	0.73531	0.317528
Open-Reference	Neural Network	Unfiltered	NoNorm	Species	Ulcerative Colitis	0.735181	0.620928
Open-Reference	Neural Network	Unfiltered	DESeq2	Genus	Interstitial Cystitis	0.735105	0.383806
de novo	Random Forest	Unfiltered	NoNorm	Species	Crohn's Disease	0.734797	0.835728
Closed-Reference	XgBoost	Filtered	DESeq2	Phylum	Crohn's Disease	0.734606	0.841805
DADA2	KNN	Filtered	NoNorm	Family	Crohn's Disease	0.734545	0.844455
DADA2	XgBoost	Filtered	DESeq2	Phylum	Crohn's Disease	0.734512	0.838402
de novo	XgBoost	Unfiltered	DESeq2	Class	Interstitial Cystitis	0.734492	0.383682
Open-Reference	XgBoost	Unfiltered	DESeq2	Class	Interstitial Cystitis	0.734492	0.383682
DADA2	Logistic	Unfiltered	DESeq2	Phylum	Ulcerative Colitis	0.734411	0.640055
Closed-Reference	XgBoost	Unfiltered	NoNorm	Class	Interstitial Cystitis	0.73441	0.366746
Very Short-Chain K-mers	KNN	Filtered	DESeq2	6mer	Interstitial Cystitis	0.73441	0.322282
DADA2	KNN	Unfiltered	DESeq2	Genus	Crohn's Disease	0.734406	0.848211
DADA2	Neural Network	Filtered	DESeq2	Genus	Interstitial Cystitis	0.734165	0.401969
DADA2	Neural Network	Filtered	NoNorm	Genus	Interstitial Cystitis	0.734165	0.401969
Very Short-Chain K-mers	KNN	Filtered	DESeq2	7mer	Interstitial Cystitis	0.734165	0.321643
de novo	Neural Network	Unfiltered	DESeq2	Family	Crohn's Disease	0.734026	0.838141
Very Short-Chain K-mers	KNN	Filtered	NoNorm	5mer	Interstitial Cystitis	0.734022	0.319142
de novo	Random Forest	Unfiltered	DESeq2	Species	Crohn's Disease	0.734017	0.835688
Open-Reference	Neural Network	Unfiltered	DESeq2	Species	Ulcerative Colitis	0.733971	0.624614
DADA2	KNN	Unfiltered	DESeq2	Family	Crohn's Disease	0.733926	0.846664
de novo	XgBoost	Unfiltered	NoNorm	Class	Interstitial Cystitis	0.733919	0.369381
Open-Reference	XgBoost	Unfiltered	NoNorm	Class	Interstitial Cystitis	0.733919	0.369381
DADA2	XgBoost	Filtered	NoNorm	Phylum	Crohn's Disease	0.733679	0.837718
de novo	Neural Network	Unfiltered	NoNorm	Genus	Interstitial Cystitis	0.733674	0.404171
Closed-Reference	XgBoost	Unfiltered	DESeq2	Class	Interstitial Cystitis	0.733633	0.372582
DADA2	Ridge	Unfiltered	NoNorm	OTUsASVs	Ulcerative Colitis	0.733507	0.652644
de novo	Elastic Net	Unfiltered	DESeq2	Species	Ulcerative Colitis	0.733228	0.646548
de novo	Neural Network	Unfiltered	NoNorm	Species	Ulcerative Colitis	0.73309	0.629389
DADA2	KNN	Filtered	DESeq2	Phylum	Ulcerative Colitis	0.733028	0.653939
DADA2	KNN	Filtered	NoNorm	Phylum	Ulcerative Colitis	0.733028	0.653939
de novo	Neural Network	Unfiltered	DESeq2	Species	Ulcerative Colitis	0.733008	0.630638
de novo	XgBoost	Filtered	NoNorm	Class	Interstitial Cystitis	0.732979	0.375989
Open-Reference	XgBoost	Filtered	NoNorm	Class	Interstitial Cystitis	0.732979	0.375989
de novo	XgBoost	Filtered	NoNorm	Phylum	Crohn's Disease	0.732738	0.836712
Open-Reference	XgBoost	Filtered	NoNorm	Phylum	Crohn's Disease	0.732738	0.836712
de novo	Elastic Net	Filtered	DESeq2	Genus	Interstitial Cystitis	0.732734	0.360635
de novo	XgBoost	Filtered	DESeq2	Phylum	Crohn's Disease	0.732638	0.839179
DADA2	KNN	Unfiltered	NoNorm	Family	Crohn's Disease	0.732572	0.846082
DADA2	Neural Network	Unfiltered	DESeq2	Phylum	Ulcerative Colitis	0.732554	0.632537
DADA2	Neural Network	Unfiltered	NoNorm	Phylum	Ulcerative Colitis	0.732554	0.632537
DADA2	Neural Network	Filtered	NoNorm	Family	Interstitial Cystitis	0.732488	0.349779
Open-Reference	XgBoost	Filtered	DESeq2	Phylum	Crohn's Disease	0.732438	0.838635
Open-Reference	KNN	Unfiltered	NoNorm	OTUsASVs	Interstitial Cystitis	0.732243	0.402442
DADA2	Ridge	Unfiltered	DESeq2	OTUsASVs	Ulcerative Colitis	0.732206	0.65525
DADA2	KNN	Filtered	DESeq2	Genus	Crohn's Disease	0.732168	0.846926
Closed-Reference	XgBoost	Filtered	NoNorm	Phylum	Crohn's Disease	0.732083	0.840346
Closed-Reference	Support Vector Machine	Filtered	NoNorm	Class	Crohn's Disease	0.731953	0.839272
DADA2	Random Forest	Filtered	NoNorm	Phylum	Crohn's Disease	0.731946	0.832304
DADA2	KNN	Unfiltered	DESeq2	Phylum	Ulcerative Colitis	0.731921	0.654338
DADA2	KNN	Unfiltered	NoNorm	Phylum	Ulcerative Colitis	0.731921	0.654338
Closed-Reference	Neural Network	Unfiltered	DESeq2	Genus	Interstitial Cystitis	0.731875	0.385094
Very Short-Chain K-mers	Logistic	Filtered	DESeq2	4mer	Ulcerative Colitis	0.731852	0.667568
Open-Reference	Elastic Net	Unfiltered	DESeq2	Species	Ulcerative Colitis	0.731811	0.623523
DADA2	Neural Network	Filtered	DESeq2	Order	Crohn's Disease	0.731792	0.824532
DADA2	KNN	Filtered	DESeq2	Family	Crohn's Disease	0.731713	0.843135
Closed-Reference	Support Vector Machine	Filtered	DESeq2	Order	Crohn's Disease	0.731711	0.823442
DADA2	Elastic Net	Filtered	DESeq2	Order	Crohn's Disease	0.731613	0.846196
Closed-Reference	KNN	Unfiltered	NoNorm	OTUsASVs	Interstitial Cystitis	0.731527	0.397239
Very Short-Chain K-mers	Logistic	Filtered	NoNorm	4mer	Ulcerative Colitis	0.731426	0.66075
DADA2	Elastic Net	Filtered	NoNorm	Order	Crohn's Disease	0.731315	0.844978
Closed-Reference	Random Forest	Unfiltered	NoNorm	Class	Interstitial Cystitis	0.731262	0.381223
DADA2	Neural Network	Unfiltered	NoNorm	Genus	Interstitial Cystitis	0.731262	0.370492
DADA2	Neural Network	Filtered	NoNorm	Order	Crohn's Disease	0.731258	0.820738
Closed-Reference	Random Forest	Unfiltered	DESeq2	Class	Interstitial Cystitis	0.731221	0.387015
DADA2	Random Forest	Filtered	DESeq2	Phylum	Crohn's Disease	0.731076	0.832142
de novo	Random Forest	Filtered	NoNorm	Species	Crohn's Disease	0.730969	0.819069
de novo	Random Forest	Filtered	NoNorm	Phylum	Crohn's Disease	0.730785	0.831451
Open-Reference	Random Forest	Filtered	NoNorm	Phylum	Crohn's Disease	0.730785	0.831451
Closed-Reference	Random Forest	Filtered	DESeq2	Phylum	Crohn's Disease	0.730721	0.83229
Open-Reference	Random Forest	Filtered	DESeq2	Phylum	Crohn's Disease	0.730496	0.832082
DADA2	Logistic	Filtered	DESeq2	Order	Crohn's Disease	0.730482	0.844788
de novo	Support Vector Machine	Filtered	DESeq2	Class	Crohn's Disease	0.730445	0.833372
DADA2	KNN	Filtered	NoNorm	Genus	Crohn's Disease	0.730435	0.846372
de novo	KNN	Filtered	NoNorm	Genus	Crohn's Disease	0.730411	0.836746
de novo	KNN	Filtered	DESeq2	Genus	Crohn's Disease	0.730357	0.837938
de novo	Logistic	Unfiltered	DESeq2	Phylum	Ulcerative Colitis	0.730332	0.645427
DADA2	LASSO	Filtered	NoNorm	Family	Crohn's Disease	0.730306	0.841249
Open-Reference	KNN	Unfiltered	DESeq2	Genus	Crohn's Disease	0.73012	0.840907
DADA2	Logistic	Filtered	NoNorm	Order	Crohn's Disease	0.730016	0.843475
de novo	Random Forest	Filtered	DESeq2	Phylum	Crohn's Disease	0.729959	0.832624
de novo	KNN	Unfiltered	DESeq2	Genus	Crohn's Disease	0.729824	0.837297
Closed-Reference	KNN	Unfiltered	DESeq2	Genus	Crohn's Disease	0.729659	0.842367
de novo	KNN	Unfiltered	NoNorm	Genus	Crohn's Disease	0.729657	0.837776
Closed-Reference	Neural Network	Filtered	DESeq2	Order	Crohn's Disease	0.72953	0.822213
de novo	XgBoost	Unfiltered	NoNorm	Species	Crohn's Disease	0.729419	0.833724
Very Short-Chain K-mers	KNN	Filtered	DESeq2	5mer	Interstitial Cystitis	0.72934	0.315064
Closed-Reference	Support Vector Machine	Filtered	NoNorm	Order	Crohn's Disease	0.72918	0.828068
DADA2	LASSO	Filtered	DESeq2	Family	Crohn's Disease	0.729163	0.84042
Open-Reference	Elastic Net	Unfiltered	DESeq2	Family	Crohn's Disease	0.729136	0.754925
Closed-Reference	KNN	Unfiltered	NoNorm	Genus	Crohn's Disease	0.728993	0.841822
Closed-Reference	Random Forest	Filtered	NoNorm	Phylum	Crohn's Disease	0.728865	0.830925
Open-Reference	KNN	Unfiltered	DESeq2	OTUsASVs	Interstitial Cystitis	0.728604	0.394069
de novo	Neural Network	Filtered	DESeq2	Order	Crohn's Disease	0.728538	0.820573
Open-Reference	KNN	Filtered	DESeq2	Genus	Crohn's Disease	0.728528	0.840439
Closed-Reference	Neural Network	Filtered	NoNorm	Order	Crohn's Disease	0.72851	0.818619
de novo	XgBoost	Unfiltered	DESeq2	Species	Crohn's Disease	0.728456	0.832595
Closed-Reference	Elastic Net	Filtered	NoNorm	Order	Crohn's Disease	0.72842	0.844327
Closed-Reference	KNN	Unfiltered	DESeq2	OTUsASVs	Interstitial Cystitis	0.728174	0.403483
Open-Reference	Neural Network	Filtered	DESeq2	Order	Crohn's Disease	0.728093	0.82094
de novo	Neural Network	Filtered	NoNorm	Genus	Interstitial Cystitis	0.728072	0.413158
Closed-Reference	Elastic Net	Filtered	DESeq2	Order	Crohn's Disease	0.728068	0.844066
de novo	Support Vector Machine	Filtered	NoNorm	Order	Crohn's Disease	0.728056	0.826246
Open-Reference	Support Vector Machine	Filtered	NoNorm	Order	Crohn's Disease	0.728056	0.826246
de novo	Support Vector Machine	Filtered	DESeq2	Order	Crohn's Disease	0.727946	0.826793
Open-Reference	Support Vector Machine	Filtered	DESeq2	Class	Crohn's Disease	0.727905	0.836332
Closed-Reference	KNN	Filtered	NoNorm	Genus	Crohn's Disease	0.727757	0.841077
Closed-Reference	KNN	Filtered	DESeq2	Genus	Crohn's Disease	0.727668	0.841495
de novo	Elastic Net	Filtered	DESeq2	Order	Crohn's Disease	0.727599	0.843032
Open-Reference	KNN	Filtered	NoNorm	Genus	Crohn's Disease	0.727485	0.843308
Closed-Reference	Neural Network	Unfiltered	DESeq2	Species	Ulcerative Colitis	0.727464	0.620684
DADA2	Ridge	Filtered	DESeq2	Order	Crohn's Disease	0.727464	0.841678
Very Short-Chain K-mers	LASSO	Filtered	NoNorm	6mer	Interstitial Cystitis	0.727418	0.347741
de novo	Neural Network	Filtered	NoNorm	Order	Crohn's Disease	0.727414	0.820444
Open-Reference	Neural Network	Filtered	NoNorm	Order	Crohn's Disease	0.727414	0.820444
de novo	Neural Network	Filtered	DESeq2	Genus	Interstitial Cystitis	0.727295	0.400218
de novo	KNN	Unfiltered	DESeq2	OTUsASVs	Crohn's Disease	0.727264	0.833741
de novo	Support Vector Machine	Filtered	NoNorm	Class	Crohn's Disease	0.727258	0.839152
Open-Reference	Support Vector Machine	Filtered	NoNorm	Class	Crohn's Disease	0.727258	0.839152
DADA2	Support Vector Machine	Unfiltered	NoNorm	OTUsASVs	Interstitial Cystitis	0.727254	0.440834
Closed-Reference	Neural Network	Unfiltered	NoNorm	Species	Ulcerative Colitis	0.72723	0.613937
Open-Reference	Elastic Net	Filtered	DESeq2	Order	Crohn's Disease	0.727096	0.844339
Open-Reference	Support Vector Machine	Filtered	DESeq2	Order	Crohn's Disease	0.727096	0.825644
DADA2	XgBoost	Unfiltered	DESeq2	Species	Crohn's Disease	0.727096	0.834924
de novo	Elastic Net	Filtered	NoNorm	Order	Crohn's Disease	0.726939	0.844406
Open-Reference	Elastic Net	Filtered	NoNorm	Order	Crohn's Disease	0.726939	0.844406
Open-Reference	KNN	Unfiltered	NoNorm	Genus	Crohn's Disease	0.726915	0.84197
de novo	KNN	Unfiltered	NoNorm	OTUsASVs	Crohn's Disease	0.726811	0.831358
DADA2	XgBoost	Unfiltered	NoNorm	Species	Crohn's Disease	0.726725	0.835339
DADA2	Support Vector Machine	Filtered	NoNorm	Class	Crohn's Disease	0.726676	0.832957
Closed-Reference	Support Vector Machine	Filtered	DESeq2	Class	Crohn's Disease	0.726447	0.832112
DADA2	Ridge	Filtered	NoNorm	Order	Crohn's Disease	0.726406	0.840853
de novo	Random Forest	Unfiltered	NoNorm	Class	Interstitial Cystitis	0.726273	0.38858
Open-Reference	Random Forest	Unfiltered	NoNorm	Class	Interstitial Cystitis	0.726273	0.38858
Closed-Reference	Logistic	Filtered	NoNorm	Order	Crohn's Disease	0.726179	0.841621
Very Short-Chain K-mers	LASSO	Filtered	DESeq2	6mer	Interstitial Cystitis	0.725946	0.347835
DADA2	Logistic	Unfiltered	NoNorm	Order	Ulcerative Colitis	0.725917	0.669083
Short-Chain K-mers	Ridge	Filtered	NoNorm	15mer	Interstitial Cystitis	0.725864	0.415714
DADA2	Support Vector Machine	Filtered	DESeq2	Order	Crohn's Disease	0.72583	0.823166
DADA2	Logistic	Unfiltered	DESeq2	Order	Ulcerative Colitis	0.725738	0.672103
Closed-Reference	Logistic	Filtered	DESeq2	Order	Crohn's Disease	0.725732	0.842739
DADA2	Ridge	Unfiltered	NoNorm	OTUsASVs	Crohn's Disease	0.72572	0.81701
Open-Reference	Logistic	Filtered	DESeq2	Order	Crohn's Disease	0.72541	0.842384
Very Short-Chain K-mers	LASSO	Filtered	NoNorm	4mer	Interstitial Cystitis	0.725373	0.412052
DADA2	XgBoost	Unfiltered	DESeq2	Class	Interstitial Cystitis	0.725291	0.344181
DADA2	XgBoost	Unfiltered	NoNorm	Class	Interstitial Cystitis	0.725291	0.344181
Open-Reference	Random Forest	Unfiltered	DESeq2	Species	Crohn's Disease	0.725185	0.825319
Very Short-Chain K-mers	Elastic Net	Filtered	NoNorm	4mer	Interstitial Cystitis	0.724842	0.435699
de novo	Logistic	Filtered	NoNorm	Order	Crohn's Disease	0.72478	0.841945
DADA2	Random Forest	Filtered	NoNorm	Species	Crohn's Disease	0.724651	0.798074
Closed-Reference	Ridge	Filtered	NoNorm	Genus	Interstitial Cystitis	0.724637	0.348287
DADA2	Support Vector Machine	Filtered	NoNorm	Order	Crohn's Disease	0.724442	0.826731
Open-Reference	Ridge	Unfiltered	NoNorm	OTUsASVs	Crohn's Disease	0.724409	0.828457
Closed-Reference	Ridge	Filtered	DESeq2	Order	Crohn's Disease	0.724377	0.841801
de novo	Logistic	Filtered	DESeq2	Order	Crohn's Disease	0.724344	0.840661
Closed-Reference	Random Forest	Filtered	DESeq2	Class	Interstitial Cystitis	0.72433	0.37567
de novo	Ridge	Unfiltered	DESeq2	OTUsASVs	Crohn's Disease	0.724283	0.822465
Closed-Reference	Ridge	Filtered	NoNorm	Order	Crohn's Disease	0.724138	0.841119
Open-Reference	Ridge	Filtered	DESeq2	Order	Crohn's Disease	0.723944	0.841891
de novo	Ridge	Filtered	DESeq2	Order	Crohn's Disease	0.723936	0.841266
DADA2	Neural Network	Unfiltered	DESeq2	Class	Crohn's Disease	0.723923	0.819797
de novo	Ridge	Filtered	NoNorm	Order	Crohn's Disease	0.723803	0.841336
Open-Reference	Ridge	Filtered	NoNorm	Order	Crohn's Disease	0.723803	0.841336
de novo	Random Forest	Unfiltered	DESeq2	Class	Interstitial Cystitis	0.723799	0.396006
Open-Reference	Random Forest	Unfiltered	DESeq2	Class	Interstitial Cystitis	0.723799	0.396006
DADA2	XgBoost	Filtered	DESeq2	Class	Interstitial Cystitis	0.723778	0.352541
DADA2	XgBoost	Filtered	NoNorm	Class	Interstitial Cystitis	0.723778	0.352541
de novo	Neural Network	Unfiltered	NoNorm	Family	Interstitial Cystitis	0.723737	0.339035
Open-Reference	Ridge	Unfiltered	DESeq2	OTUsASVs	Ulcerative Colitis	0.72364	0.639182
DADA2	Logistic	Unfiltered	NoNorm	Family	Ulcerative Colitis	0.723592	0.638287
de novo	XgBoost	Filtered	NoNorm	Species	Crohn's Disease	0.723588	0.811774
Open-Reference	Ridge	Unfiltered	DESeq2	OTUsASVs	Crohn's Disease	0.723556	0.827005
Closed-Reference	Random Forest	Filtered	NoNorm	Class	Interstitial Cystitis	0.723513	0.373112
Closed-Reference	Elastic Net	Unfiltered	NoNorm	Order	Crohn's Disease	0.723221	0.843408
Closed-Reference	Ridge	Unfiltered	NoNorm	OTUsASVs	Ulcerative Colitis	0.723035	0.643191
Open-Reference	Ridge	Filtered	DESeq2	Genus	Interstitial Cystitis	0.723001	0.34897
de novo	Random Forest	Filtered	DESeq2	Species	Crohn's Disease	0.722996	0.816232
Closed-Reference	Elastic Net	Unfiltered	DESeq2	Order	Crohn's Disease	0.722952	0.842347
DADA2	Neural Network	Unfiltered	NoNorm	Class	Crohn's Disease	0.722613	0.814266
Closed-Reference	Neural Network	Filtered	DESeq2	Family	Interstitial Cystitis	0.72247	0.3752
Closed-Reference	Neural Network	Filtered	NoNorm	Family	Interstitial Cystitis	0.72247	0.3752
Open-Reference	Elastic Net	Unfiltered	DESeq2	Order	Crohn's Disease	0.722278	0.842471
Closed-Reference	Ridge	Filtered	DESeq2	Genus	Interstitial Cystitis	0.722143	0.342692
de novo	KNN	Unfiltered	DESeq2	Genus	Interstitial Cystitis	0.722061	0.301871
Open-Reference	Neural Network	Filtered	DESeq2	Class	Crohn's Disease	0.721927	0.82344
Closed-Reference	Neural Network	Unfiltered	DESeq2	Family	Interstitial Cystitis	0.721775	0.343363
Open-Reference	Neural Network	Unfiltered	DESeq2	Class	Crohn's Disease	0.721575	0.81481
de novo	Neural Network	Filtered	NoNorm	Class	Crohn's Disease	0.721501	0.818048
Open-Reference	Neural Network	Filtered	NoNorm	Class	Crohn's Disease	0.721501	0.818048
DADA2	Support Vector Machine	Unfiltered	DESeq2	OTUsASVs	Interstitial Cystitis	0.721448	0.42738
de novo	Neural Network	Filtered	DESeq2	Class	Crohn's Disease	0.721416	0.816749
Closed-Reference	Neural Network	Unfiltered	NoNorm	Order	Crohn's Disease	0.721379	0.828398
DADA2	LASSO	Filtered	NoNorm	Order	Crohn's Disease	0.721294	0.836269
DADA2	LASSO	Filtered	DESeq2	Order	Crohn's Disease	0.721261	0.836342
Closed-Reference	Support Vector Machine	Unfiltered	NoNorm	Class	Obesity	0.72123	0.594742
de novo	Support Vector Machine	Unfiltered	DESeq2	Class	Obesity	0.72123	0.594742
Open-Reference	Support Vector Machine	Unfiltered	NoNorm	Class	Obesity	0.72123	0.594742
de novo	Neural Network	Unfiltered	DESeq2	Genus	Interstitial Cystitis	0.720957	0.38032
de novo	Neural Network	Unfiltered	NoNorm	Class	Crohn's Disease	0.720885	0.815256
Open-Reference	Neural Network	Unfiltered	NoNorm	Class	Crohn's Disease	0.720885	0.815256
de novo	Neural Network	Unfiltered	DESeq2	Class	Crohn's Disease	0.720849	0.814627
Closed-Reference	Neural Network	Filtered	DESeq2	Class	Crohn's Disease	0.720604	0.809629
Open-Reference	Elastic Net	Unfiltered	NoNorm	Order	Crohn's Disease	0.720085	0.840815
Closed-Reference	Ridge	Unfiltered	NoNorm	OTUsASVs	Crohn's Disease	0.720069	0.821772
DADA2	Elastic Net	Unfiltered	DESeq2	Class	Crohn's Disease	0.71986	0.837569
Very Short-Chain K-mers	LASSO	Filtered	DESeq2	4mer	Interstitial Cystitis	0.719771	0.410331
Open-Reference	Elastic Net	Unfiltered	DESeq2	Class	Crohn's Disease	0.719677	0.838217
de novo	Ridge	Unfiltered	NoNorm	OTUsASVs	Crohn's Disease	0.719591	0.820626
Closed-Reference	Neural Network	Unfiltered	DESeq2	Order	Crohn's Disease	0.719538	0.827568
Open-Reference	XgBoost	Unfiltered	DESeq2	Species	Crohn's Disease	0.719448	0.832655
de novo	Elastic Net	Unfiltered	NoNorm	Order	Crohn's Disease	0.719399	0.838722
Open-Reference	Random Forest	Filtered	DESeq2	Species	Interstitial Cystitis	0.719243	0.412643
de novo	Random Forest	Filtered	DESeq2	Class	Interstitial Cystitis	0.719219	0.377714
Open-Reference	Random Forest	Filtered	DESeq2	Class	Interstitial Cystitis	0.719219	0.377714
Open-Reference	Ridge	Filtered	NoNorm	Genus	Interstitial Cystitis	0.719199	0.347769
Closed-Reference	Neural Network	Filtered	NoNorm	Class	Crohn's Disease	0.719162	0.81338
DADA2	Elastic Net	Unfiltered	NoNorm	Class	Crohn's Disease	0.718999	0.838596
DADA2	Neural Network	Unfiltered	DESeq2	Family	Interstitial Cystitis	0.718912	0.339184
Open-Reference	LASSO	Filtered	DESeq2	Order	Crohn's Disease	0.718839	0.836375
de novo	LASSO	Filtered	DESeq2	Order	Crohn's Disease	0.718786	0.835911
Closed-Reference	LASSO	Filtered	DESeq2	Order	Crohn's Disease	0.71877	0.836071
Closed-Reference	Neural Network	Unfiltered	DESeq2	Class	Crohn's Disease	0.71877	0.814041
DADA2	Neural Network	Unfiltered	DESeq2	Order	Crohn's Disease	0.718713	0.828689
Closed-Reference	LASSO	Filtered	NoNorm	Order	Crohn's Disease	0.718659	0.835707
de novo	Elastic Net	Unfiltered	DESeq2	Order	Crohn's Disease	0.718652	0.83738
Open-Reference	Elastic Net	Filtered	DESeq2	Class	Crohn's Disease	0.718643	0.842504
de novo	LASSO	Filtered	NoNorm	Order	Crohn's Disease	0.718638	0.836083
Open-Reference	LASSO	Filtered	NoNorm	Order	Crohn's Disease	0.718638	0.836083
de novo	Elastic Net	Unfiltered	NoNorm	Class	Crohn's Disease	0.718627	0.838503
Open-Reference	Elastic Net	Unfiltered	NoNorm	Class	Crohn's Disease	0.718627	0.838503
de novo	KNN	Unfiltered	NoNorm	Genus	Interstitial Cystitis	0.718626	0.296055
DADA2	Elastic Net	Filtered	DESeq2	Class	Crohn's Disease	0.718607	0.843863
DADA2	Elastic Net	Filtered	NoNorm	Class	Crohn's Disease	0.718525	0.844081
Closed-Reference	Neural Network	Unfiltered	NoNorm	Class	Crohn's Disease	0.718423	0.812204
de novo	Neural Network	Unfiltered	DESeq2	Family	Interstitial Cystitis	0.718299	0.342701
DADA2	Neural Network	Filtered	DESeq2	Class	Crohn's Disease	0.718235	0.80091
de novo	Support Vector Machine	Unfiltered	NoNorm	Family	Crohn's Disease	0.718055	0.833705
DADA2	Logistic	Filtered	DESeq2	Class	Crohn's Disease	0.718027	0.844585
Closed-Reference	Ridge	Unfiltered	DESeq2	OTUsASVs	Ulcerative Colitis	0.718014	0.643867
Open-Reference	Logistic	Filtered	DESeq2	Class	Crohn's Disease	0.717863	0.843726
de novo	Elastic Net	Filtered	DESeq2	Class	Crohn's Disease	0.717835	0.842307
DADA2	Logistic	Filtered	NoNorm	Class	Crohn's Disease	0.717782	0.844583
Open-Reference	Neural Network	Filtered	NoNorm	Species	Ulcerative Colitis	0.717757	0.656189
DADA2	Neural Network	Filtered	DESeq2	Family	Interstitial Cystitis	0.717726	0.364807
DADA2	Elastic Net	Unfiltered	DESeq2	Species	Ulcerative Colitis	0.71768	0.627671
Closed-Reference	Elastic Net	Filtered	DESeq2	Class	Crohn's Disease	0.717586	0.841942
DADA2	Random Forest	Unfiltered	DESeq2	Class	Interstitial Cystitis	0.71744	0.374684
DADA2	Random Forest	Unfiltered	NoNorm	Class	Interstitial Cystitis	0.71744	0.374684
Open-Reference	Support Vector Machine	Unfiltered	NoNorm	Family	Crohn's Disease	0.717373	0.84577
Very Short-Chain K-mers	KNN	Filtered	NoNorm	4mer	Interstitial Cystitis	0.717358	0.313717
DADA2	Random Forest	Filtered	DESeq2	Species	Crohn's Disease	0.717213	0.798662
de novo	Elastic Net	Unfiltered	DESeq2	Class	Crohn's Disease	0.71721	0.836914
DADA2	Support Vector Machine	Filtered	DESeq2	Class	Crohn's Disease	0.717186	0.831526
de novo	Logistic	Filtered	DESeq2	Class	Crohn's Disease	0.717112	0.843301
de novo	Elastic Net	Filtered	NoNorm	Class	Crohn's Disease	0.717101	0.841685
Open-Reference	Elastic Net	Filtered	NoNorm	Class	Crohn's Disease	0.717101	0.841685
DADA2	Neural Network	Unfiltered	NoNorm	Order	Crohn's Disease	0.717055	0.826239
DADA2	Neural Network	Filtered	NoNorm	Class	Crohn's Disease	0.717043	0.800234
de novo	Random Forest	Filtered	NoNorm	Class	Interstitial Cystitis	0.716929	0.374654
Open-Reference	Random Forest	Filtered	NoNorm	Class	Interstitial Cystitis	0.716929	0.374654
Open-Reference	Support Vector Machine	Unfiltered	DESeq2	Class	Obesity	0.716876	0.564528
Closed-Reference	Elastic Net	Filtered	NoNorm	Class	Crohn's Disease	0.716606	0.840792
de novo	Logistic	Filtered	NoNorm	Class	Crohn's Disease	0.716512	0.842603
Open-Reference	Logistic	Filtered	NoNorm	Class	Crohn's Disease	0.716512	0.842603
Closed-Reference	Logistic	Filtered	DESeq2	Class	Crohn's Disease	0.716495	0.842488
DADA2	Elastic Net	Unfiltered	DESeq2	Order	Crohn's Disease	0.716467	0.838218
Open-Reference	Logistic	Unfiltered	DESeq2	Class	Crohn's Disease	0.716455	0.829337
Closed-Reference	Support Vector Machine	Unfiltered	NoNorm	Class	Crohn's Disease	0.716451	0.833621
de novo	Logistic	Unfiltered	NoNorm	Class	Crohn's Disease	0.71632	0.834008
Open-Reference	Logistic	Unfiltered	NoNorm	Class	Crohn's Disease	0.71632	0.834008
Very Short-Chain K-mers	Elastic Net	Filtered	DESeq2	4mer	Interstitial Cystitis	0.71605	0.422065
Open-Reference	Neural Network	Unfiltered	DESeq2	Family	Interstitial Cystitis	0.716009	0.342933
Closed-Reference	Logistic	Filtered	NoNorm	Class	Crohn's Disease	0.715939	0.841848
DADA2	Elastic Net	Unfiltered	NoNorm	Order	Crohn's Disease	0.715671	0.838092
de novo	Support Vector Machine	Unfiltered	NoNorm	Class	Crohn's Disease	0.715634	0.828791
Open-Reference	Support Vector Machine	Unfiltered	NoNorm	Class	Crohn's Disease	0.715634	0.828791
Closed-Reference	Random Forest	Filtered	DESeq2	Species	Interstitial Cystitis	0.715554	0.409695
de novo	Logistic	Unfiltered	DESeq2	Class	Crohn's Disease	0.715487	0.833194
de novo	KNN	Filtered	NoNorm	Genus	Interstitial Cystitis	0.715068	0.299312
Open-Reference	Ridge	Unfiltered	NoNorm	OTUsASVs	Ulcerative Colitis	0.714932	0.637825
Closed-Reference	Logistic	Unfiltered	NoNorm	Family	Crohn's Disease	0.714866	0.834396
Open-Reference	XgBoost	Filtered	DESeq2	Genus	Obesity	0.714716	0.498756
Open-Reference	Support Vector Machine	Unfiltered	DESeq2	Family	Crohn's Disease	0.714568	0.839425
Open-Reference	Neural Network	Filtered	DESeq2	Family	Interstitial Cystitis	0.714496	0.373689
Closed-Reference	Neural Network	Unfiltered	NoNorm	Family	Interstitial Cystitis	0.714496	0.342493
DADA2	Random Forest	Filtered	DESeq2	Class	Interstitial Cystitis	0.714435	0.373396
DADA2	Random Forest	Filtered	NoNorm	Class	Interstitial Cystitis	0.714435	0.373396
Open-Reference	Support Vector Machine	Unfiltered	DESeq2	Class	Crohn's Disease	0.714241	0.835911
de novo	KNN	Filtered	NoNorm	Family	Crohn's Disease	0.713926	0.837611
de novo	Support Vector Machine	Unfiltered	DESeq2	Family	Crohn's Disease	0.713923	0.833532
de novo	KNN	Filtered	DESeq2	Family	Crohn's Disease	0.713768	0.836239
Open-Reference	Neural Network	Unfiltered	NoNorm	Family	Interstitial Cystitis	0.713719	0.339591
DADA2	Neural Network	Unfiltered	NoNorm	Family	Interstitial Cystitis	0.713637	0.343788
Closed-Reference	Logistic	Unfiltered	NoNorm	Order	Crohn's Disease	0.713637	0.824581
DADA2	XgBoost	Filtered	NoNorm	Species	Crohn's Disease	0.713624	0.802923
Closed-Reference	Ridge	Unfiltered	DESeq2	OTUsASVs	Crohn's Disease	0.713412	0.819378
de novo	Neural Network	Filtered	NoNorm	Family	Interstitial Cystitis	0.713187	0.36455
Closed-Reference	Elastic Net	Unfiltered	DESeq2	Class	Crohn's Disease	0.713167	0.83518
Closed-Reference	Logistic	Unfiltered	DESeq2	Order	Crohn's Disease	0.713147	0.821772
Short-Chain K-mers	Elastic Net	Filtered	NoNorm	15mer	Interstitial Cystitis	0.713106	0.379794
Open-Reference	KNN	Unfiltered	DESeq2	Genus	Interstitial Cystitis	0.712472	0.297607
DADA2	Logistic	Unfiltered	DESeq2	Class	Crohn's Disease	0.712449	0.828533
Closed-Reference	KNN	Filtered	DESeq2	Family	Crohn's Disease	0.712406	0.833619
de novo	Neural Network	Filtered	NoNorm	Species	Ulcerative Colitis	0.712364	0.641568
DADA2	Ridge	Filtered	DESeq2	Class	Crohn's Disease	0.712363	0.840185
DADA2	Ridge	Filtered	NoNorm	Class	Crohn's Disease	0.712224	0.840234
Open-Reference	Logistic	Unfiltered	DESeq2	Family	Ulcerative Colitis	0.712202	0.613606
Open-Reference	Ridge	Filtered	DESeq2	Class	Crohn's Disease	0.712167	0.840147
de novo	KNN	Unfiltered	NoNorm	Family	Crohn's Disease	0.712147	0.835752
Open-Reference	KNN	Filtered	NoNorm	Family	Crohn's Disease	0.712073	0.834072
Closed-Reference	Elastic Net	Unfiltered	NoNorm	Class	Crohn's Disease	0.71204	0.833081
Closed-Reference	XgBoost	Filtered	NoNorm	Order	Interstitial Cystitis	0.71192	0.393972
de novo	Logistic	Unfiltered	DESeq2	Family	Ulcerative Colitis	0.711844	0.602308
de novo	XgBoost	Unfiltered	DESeq2	Order	Interstitial Cystitis	0.711838	0.385152
Open-Reference	XgBoost	Unfiltered	DESeq2	Order	Interstitial Cystitis	0.711838	0.385152
Open-Reference	XgBoost	Unfiltered	NoNorm	Order	Interstitial Cystitis	0.711838	0.385152
Open-Reference	XgBoost	Filtered	NoNorm	Genus	Obesity	0.711809	0.492027
Very Short-Chain K-mers	KNN	Filtered	DESeq2	4mer	Interstitial Cystitis	0.711736	0.310738
de novo	XgBoost	Unfiltered	NoNorm	Order	Interstitial Cystitis	0.711675	0.397425
de novo	Neural Network	Unfiltered	NoNorm	Order	Crohn's Disease	0.71164	0.826674
de novo	Ridge	Filtered	DESeq2	Class	Crohn's Disease	0.711599	0.839993
Open-Reference	Logistic	Unfiltered	NoNorm	Family	Ulcerative Colitis	0.711301	0.607051
de novo	KNN	Filtered	NoNorm	Family	Interstitial Cystitis	0.711266	0.325506
Closed-Reference	Ridge	Filtered	DESeq2	Class	Crohn's Disease	0.711199	0.839339
Closed-Reference	Logistic	Unfiltered	DESeq2	Family	Ulcerative Colitis	0.711115	0.614868
Open-Reference	Neural Network	Filtered	DESeq2	Species	Ulcerative Colitis	0.711091	0.631567
Closed-Reference	Support Vector Machine	Unfiltered	DESeq2	Class	Crohn's Disease	0.711068	0.827274
de novo	Ridge	Filtered	NoNorm	Genus	Interstitial Cystitis	0.71102	0.347172
Open-Reference	Neural Network	Unfiltered	DESeq2	Order	Crohn's Disease	0.710901	0.820606
de novo	Ridge	Filtered	NoNorm	Class	Crohn's Disease	0.710783	0.839027
Open-Reference	Ridge	Filtered	NoNorm	Class	Crohn's Disease	0.710783	0.839027
Closed-Reference	Support Vector Machine	Unfiltered	NoNorm	Family	Crohn's Disease	0.710697	0.838705
Open-Reference	XgBoost	Unfiltered	NoNorm	Genus	Obesity	0.710534	0.490674
Open-Reference	KNN	Filtered	DESeq2	Family	Crohn's Disease	0.710376	0.832597
Closed-Reference	Logistic	Unfiltered	DESeq2	Class	Interstitial Cystitis	0.710325	0.349676
Open-Reference	XgBoost	Unfiltered	DESeq2	Genus	Obesity	0.710258	0.484239
Closed-Reference	KNN	Filtered	DESeq2	Family	Interstitial Cystitis	0.7101	0.330042
Closed-Reference	KNN	Filtered	NoNorm	Family	Interstitial Cystitis	0.7101	0.330042
Closed-Reference	Logistic	Unfiltered	NoNorm	Family	Ulcerative Colitis	0.710049	0.608317
DADA2	Ridge	Unfiltered	DESeq2	Phylum	Ulcerative Colitis	0.709994	0.599038
DADA2	Ridge	Unfiltered	NoNorm	Phylum	Ulcerative Colitis	0.709994	0.599038
Closed-Reference	XgBoost	Unfiltered	DESeq2	Order	Interstitial Cystitis	0.709957	0.388605
Closed-Reference	XgBoost	Unfiltered	NoNorm	Order	Interstitial Cystitis	0.709957	0.388605
Open-Reference	Neural Network	Unfiltered	NoNorm	Order	Crohn's Disease	0.70995	0.823489
Closed-Reference	KNN	Filtered	NoNorm	Family	Crohn's Disease	0.709838	0.830824
Very Short-Chain K-mers	Elastic Net	Filtered	NoNorm	5mer	Interstitial Cystitis	0.709753	0.340787
Closed-Reference	Ridge	Filtered	NoNorm	Class	Crohn's Disease	0.70972	0.838061
Closed-Reference	KNN	Unfiltered	DESeq2	Family	Crohn's Disease	0.70968	0.834645
de novo	Neural Network	Unfiltered	DESeq2	Order	Crohn's Disease	0.70966	0.82465
Closed-Reference	XgBoost	Filtered	DESeq2	Genus	Obesity	0.709649	0.503109
DADA2	Ridge	Unfiltered	DESeq2	Class	Ulcerative Colitis	0.709636	0.612658
DADA2	Ridge	Unfiltered	NoNorm	Class	Ulcerative Colitis	0.709636	0.612658
Closed-Reference	XgBoost	Filtered	DESeq2	Order	Interstitial Cystitis	0.70963	0.390305
Closed-Reference	Support Vector Machine	Unfiltered	DESeq2	Family	Crohn's Disease	0.709423	0.831402
de novo	KNN	Unfiltered	DESeq2	Family	Crohn's Disease	0.709419	0.832386
Closed-Reference	KNN	Unfiltered	DESeq2	Genus	Interstitial Cystitis	0.709405	0.296675
Open-Reference	KNN	Filtered	DESeq2	Genus	Interstitial Cystitis	0.70918	0.294839
Open-Reference	Neural Network	Filtered	NoNorm	Family	Interstitial Cystitis	0.709139	0.363098
de novo	Ridge	Unfiltered	NoNorm	OTUsASVs	Ulcerative Colitis	0.708976	0.626759
Open-Reference	KNN	Unfiltered	DESeq2	Family	Interstitial Cystitis	0.708976	0.320177
Open-Reference	Logistic	Unfiltered	DESeq2	Genus	Crohn's Disease	0.708943	0.834995
Very Short-Chain K-mers	Ridge	Filtered	NoNorm	5mer	Interstitial Cystitis	0.708935	0.400861
de novo	KNN	Filtered	DESeq2	Genus	Interstitial Cystitis	0.708873	0.296016
de novo	KNN	Unfiltered	DESeq2	Family	Interstitial Cystitis	0.708812	0.320836
Open-Reference	KNN	Unfiltered	DESeq2	Family	Crohn's Disease	0.708716	0.832615
Very Short-Chain K-mers	LASSO	Filtered	NoNorm	5mer	Interstitial Cystitis	0.708526	0.360217
DADA2	LASSO	Filtered	NoNorm	Class	Crohn's Disease	0.708492	0.834652
Closed-Reference	XgBoost	Unfiltered	DESeq2	Genus	Obesity	0.708477	0.493218
DADA2	XgBoost	Filtered	NoNorm	OTUsASVs	Obesity	0.708454	0.479128
de novo	XgBoost	Filtered	NoNorm	Genus	Obesity	0.708443	0.506378
DADA2	LASSO	Filtered	DESeq2	Class	Crohn's Disease	0.708443	0.834982
Closed-Reference	KNN	Unfiltered	NoNorm	Family	Crohn's Disease	0.708424	0.829335
DADA2	Ridge	Unfiltered	NoNorm	Genus	Crohn's Disease	0.708373	0.814448
de novo	LASSO	Filtered	DESeq2	Class	Crohn's Disease	0.708349	0.834514
de novo	Support Vector Machine	Unfiltered	DESeq2	Class	Crohn's Disease	0.7083	0.829121
Short-Chain K-mers	Ridge	Filtered	NoNorm	30mer	Interstitial Cystitis	0.70824	0.399976
Closed-Reference	Logistic	Unfiltered	DESeq2	Class	Crohn's Disease	0.708206	0.832754
Open-Reference	LASSO	Filtered	DESeq2	Class	Crohn's Disease	0.708014	0.834052
Open-Reference	KNN	Filtered	DESeq2	Family	Interstitial Cystitis	0.707953	0.31471
DADA2	XgBoost	Filtered	DESeq2	OTUsASVs	Obesity	0.70788	0.474889
de novo	XgBoost	Filtered	DESeq2	Species	Crohn's Disease	0.707863	0.804252
de novo	XgBoost	Filtered	NoNorm	Order	Interstitial Cystitis	0.707749	0.392157
Open-Reference	XgBoost	Filtered	DESeq2	Order	Interstitial Cystitis	0.707749	0.392157
Open-Reference	XgBoost	Filtered	NoNorm	Order	Interstitial Cystitis	0.707749	0.392157
DADA2	XgBoost	Unfiltered	DESeq2	OTUsASVs	Obesity	0.707535	0.479948
Open-Reference	KNN	Unfiltered	NoNorm	Family	Interstitial Cystitis	0.707483	0.321941
de novo	XgBoost	Filtered	DESeq2	Order	Interstitial Cystitis	0.707463	0.395141
de novo	LASSO	Filtered	NoNorm	Class	Crohn's Disease	0.707463	0.833237
Open-Reference	LASSO	Filtered	NoNorm	Class	Crohn's Disease	0.707463	0.833237
Closed-Reference	LASSO	Filtered	DESeq2	Class	Crohn's Disease	0.707369	0.833212
Closed-Reference	KNN	Filtered	NoNorm	Genus	Interstitial Cystitis	0.707136	0.293302
Closed-Reference	KNN	Unfiltered	DESeq2	Family	Interstitial Cystitis	0.707095	0.323398
Open-Reference	KNN	Unfiltered	NoNorm	Family	Crohn's Disease	0.707034	0.828023
DADA2	XgBoost	Filtered	DESeq2	Species	Crohn's Disease	0.707002	0.800404
Closed-Reference	KNN	Unfiltered	NoNorm	Family	Interstitial Cystitis	0.70689	0.324411
Short-Chain K-mers	Ridge	Filtered	NoNorm	21mer	Interstitial Cystitis	0.706727	0.396354
Closed-Reference	Neural Network	Filtered	NoNorm	Species	Ulcerative Colitis	0.706701	0.63956
Closed-Reference	Logistic	Unfiltered	NoNorm	Class	Crohn's Disease	0.706699	0.831379
Closed-Reference	LASSO	Filtered	NoNorm	Class	Crohn's Disease	0.706444	0.832286
Closed-Reference	KNN	Filtered	DESeq2	Genus	Interstitial Cystitis	0.70642	0.29152
de novo	KNN	Filtered	DESeq2	Family	Interstitial Cystitis	0.706338	0.318555
DADA2	XgBoost	Filtered	DESeq2	Order	Interstitial Cystitis	0.705827	0.401028
DADA2	XgBoost	Filtered	NoNorm	Order	Interstitial Cystitis	0.705827	0.401028
DADA2	Ridge	Unfiltered	DESeq2	Genus	Crohn's Disease	0.705727	0.81511
de novo	Ridge	Filtered	DESeq2	Genus	Interstitial Cystitis	0.705623	0.345816
de novo	Neural Network	Filtered	DESeq2	Species	Ulcerative Colitis	0.70549	0.625297
Closed-Reference	KNN	Unfiltered	NoNorm	Genus	Interstitial Cystitis	0.705479	0.295447
de novo	Ridge	Unfiltered	NoNorm	Class	Crohn's Disease	0.705417	0.829229
Open-Reference	Ridge	Unfiltered	NoNorm	Class	Crohn's Disease	0.705417	0.829229
de novo	XgBoost	Unfiltered	NoNorm	Genus	Obesity	0.705364	0.492936
DADA2	Logistic	Unfiltered	NoNorm	Order	Crohn's Disease	0.705184	0.829012
Very Short-Chain K-mers	Elastic Net	Filtered	DESeq2	5mer	Interstitial Cystitis	0.70505	0.341073
Open-Reference	Random Forest	Filtered	NoNorm	Species	Interstitial Cystitis	0.704954	0.379105
Closed-Reference	Elastic Net	Unfiltered	DESeq2	Family	Interstitial Cystitis	0.704846	0.313565
DADA2	XgBoost	Unfiltered	DESeq2	Order	Interstitial Cystitis	0.704764	0.38408
DADA2	XgBoost	Unfiltered	NoNorm	Order	Interstitial Cystitis	0.704641	0.381741
DADA2	Logistic	Unfiltered	DESeq2	Order	Crohn's Disease	0.704616	0.827505
de novo	Logistic	Unfiltered	DESeq2	Species	Ulcerative Colitis	0.704595	0.60112
Open-Reference	KNN	Filtered	NoNorm	Family	Interstitial Cystitis	0.704498	0.323981
Very Short-Chain K-mers	Ridge	Filtered	DESeq2	5mer	Interstitial Cystitis	0.704355	0.397137
Open-Reference	Logistic	Filtered	NoNorm	Species	Ulcerative Colitis	0.704335	0.634587
de novo	Elastic Net	Unfiltered	DESeq2	Family	Interstitial Cystitis	0.704191	0.311253
Closed-Reference	Random Forest	Filtered	NoNorm	Species	Interstitial Cystitis	0.703936	0.371757
Closed-Reference	KNN	Filtered	NoNorm	Order	Crohn's Disease	0.703737	0.820421
de novo	Ridge	Unfiltered	DESeq2	Class	Crohn's Disease	0.70371	0.826468
DADA2	XgBoost	Unfiltered	NoNorm	OTUsASVs	Obesity	0.703629	0.480461
DADA2	Support Vector Machine	Unfiltered	DESeq2	OTUsASVs	Ulcerative Colitis	0.703218	0.620998
Open-Reference	KNN	Filtered	NoNorm	Genus	Interstitial Cystitis	0.703169	0.290552
Closed-Reference	XgBoost	Unfiltered	DESeq2	OTUsASVs	Obesity	0.703112	0.485368
Closed-Reference	KNN	Filtered	DESeq2	Order	Crohn's Disease	0.703106	0.820009
Closed-Reference	Elastic Net	Unfiltered	NoNorm	Family	Interstitial Cystitis	0.702965	0.317206
Open-Reference	KNN	Unfiltered	NoNorm	Genus	Interstitial Cystitis	0.702822	0.291494
Open-Reference	Elastic Net	Unfiltered	DESeq2	Family	Interstitial Cystitis	0.702515	0.315171
DADA2	Support Vector Machine	Unfiltered	NoNorm	Family	Crohn's Disease	0.702399	0.835507
de novo	Ridge	Unfiltered	DESeq2	OTUsASVs	Ulcerative Colitis	0.702153	0.630891
Open-Reference	LASSO	Unfiltered	NoNorm	Family	Crohn's Disease	0.702101	0.825117
Very Short-Chain K-mers	LASSO	Filtered	DESeq2	5mer	Interstitial Cystitis	0.701901	0.358515
de novo	KNN	Unfiltered	NoNorm	Family	Interstitial Cystitis	0.70182	0.318369
DADA2	KNN	Unfiltered	NoNorm	Class	Crohn's Disease	0.701548	0.821621
Closed-Reference	LASSO	Unfiltered	DESeq2	Family	Crohn's Disease	0.701505	0.824425
Closed-Reference	LASSO	Unfiltered	NoNorm	Family	Crohn's Disease	0.701484	0.825229
de novo	LASSO	Unfiltered	DESeq2	Family	Crohn's Disease	0.70139	0.824354
Closed-Reference	XgBoost	Unfiltered	NoNorm	OTUsASVs	Obesity	0.701205	0.478639
Open-Reference	Logistic	Unfiltered	NoNorm	Order	Crohn's Disease	0.701145	0.813722
Open-Reference	Logistic	Filtered	DESeq2	Species	Ulcerative Colitis	0.700987	0.629032
de novo	LASSO	Unfiltered	NoNorm	Family	Crohn's Disease	0.700941	0.824735
Closed-Reference	KNN	Unfiltered	DESeq2	Order	Crohn's Disease	0.700939	0.817798
Open-Reference	KNN	Filtered	DESeq2	Order	Crohn's Disease	0.70089	0.820578
Open-Reference	LASSO	Unfiltered	DESeq2	Family	Crohn's Disease	0.700725	0.824803
Closed-Reference	KNN	Filtered	DESeq2	Species	Interstitial Cystitis	0.700704	0.279431
DADA2	Elastic Net	Unfiltered	NoNorm	OTUsASVs	Interstitial Cystitis	0.700675	0.391921
de novo	KNN	Filtered	DESeq2	Order	Crohn's Disease	0.700635	0.819176
de novo	KNN	Filtered	NoNorm	Order	Crohn's Disease	0.700532	0.822847
Open-Reference	KNN	Filtered	NoNorm	Order	Crohn's Disease	0.700532	0.822847
DADA2	LASSO	Unfiltered	DESeq2	Family	Crohn's Disease	0.700378	0.823832
DADA2	Random Forest	Filtered	DESeq2	Species	Interstitial Cystitis	0.70024	0.35332
DADA2	Support Vector Machine	Unfiltered	NoNorm	OTUsASVs	Ulcerative Colitis	0.700068	0.620529
Closed-Reference	Ridge	Unfiltered	DESeq2	Class	Crohn's Disease	0.699867	0.826127
de novo	Neural Network	Filtered	DESeq2	Family	Interstitial Cystitis	0.699857	0.348231
DADA2	Random Forest	Filtered	NoNorm	Species	Interstitial Cystitis	0.699809	0.352088
DADA2	KNN	Filtered	DESeq2	Class	Crohn's Disease	0.699798	0.820024
Open-Reference	KNN	Unfiltered	NoNorm	Order	Crohn's Disease	0.699751	0.820689
de novo	Logistic	Unfiltered	DESeq2	Order	Crohn's Disease	0.699451	0.81369
Closed-Reference	KNN	Filtered	DESeq2	Class	Crohn's Disease	0.699351	0.827229
DADA2	Ridge	Filtered	DESeq2	Genus	Interstitial Cystitis	0.699325	0.330303
DADA2	Ridge	Filtered	NoNorm	Genus	Interstitial Cystitis	0.699325	0.330303
DADA2	KNN	Filtered	NoNorm	Class	Crohn's Disease	0.699167	0.819984
[truncated: 3,414 more rows]

## Sheet: Table S3
Table S3. Ranks/Consistency From Feature Selections
	Taxonomic Level	Random Forest (Mean Decrease in Gini Rank)								XgBoost (Gain Rank)								Support Vector Machine (Weight Rank)								Logistic Regression (Consistency of the Coefficient)
		Filtered				Unfiltered				Filtered				Unfiltered				Filtered				Unfiltered				Filtered				Unfiltered
		Open- Reference	Closed-Reference	de novo	DADA2	Open- Reference	Closed-Reference	de novo	DADA2	Open- Reference	Closed-Reference	de novo	DADA2	Open- Reference	Closed-Reference	de novo	DADA2	Open- Reference	Closed-Reference	de novo	DADA2	Open- Reference	Closed-Reference	de novo	DADA2	Open- Reference	Closed-Reference	de novo	DADA2	Open- Reference	Closed-Reference	de novo	DADA2
Bacteroidales	Order	N/A	N/A	N/A	N/A	N/A	N/A	N/A	127	N/A	N/A	N/A	N/A	N/A	N/A	N/A		N/A	N/A	N/A	N/A	N/A	N/A	N/A	74	N/A	N/A	N/A	N/A	N/A	N/A	N/A
Clostridiales	Order	N/A	N/A	N/A	N/A	60	59	60	74	N/A	N/A	N/A	N/A					N/A	N/A	N/A	N/A	44	41	44	66	N/A	N/A	N/A	N/A	Consistent	Consistent	Consistent	Consistent
Lactobacillales	Order	N/A	N/A	N/A	N/A	N/A	N/A	N/A	131	N/A	N/A	N/A	N/A	N/A	N/A	N/A		N/A	N/A	N/A	N/A	N/A	N/A	N/A	115	N/A	N/A	N/A	N/A	N/A	N/A	N/A	Consistent
Total number of features (Order -Level)		28	28	28	28	95	86	95	149	28	28	28	28	95	86	95	149	28	28	28	28	95	86	95	149	28	28	28	28	95	86	95	149
Coriobacteriaceae	Family	N/A	N/A	N/A	N/A	88	88	88	90	N/A	N/A	N/A	N/A					N/A	N/A	N/A	N/A	31	33	32	46	N/A	N/A	N/A	N/A	Consistent	Consistent
Enterobacteriaceae	Family	N/A	N/A	N/A	N/A	158	164	159	157	N/A	N/A	N/A	N/A					N/A	N/A	N/A	N/A	123	46	141	161	N/A	N/A	N/A	N/A	Consistent	Consistent
Erysipelotrichaceae	Family	N/A	N/A	N/A	N/A	159	155	157	227	N/A	N/A	N/A	N/A					N/A	N/A	N/A	N/A	133	133	137	212	N/A	N/A	N/A	N/A
Fusobacteriaceae*	Family	28	28	29	28	28	28	29	28									37	37	37	19	66	67	63	87	Consistent	Consistent	Consistent	Consistent	Consistent	Consistent	Consistent	Consistent
Micrococcaceae*	Family	25	25	26	26	25	25	26	25	25	26	26	24	27	26	26	27	18	18	18	26	82	80	83	169
Neisseriaceae	Family	N/A	N/A	N/A	N/A	92	92	92	103	N/A	N/A	N/A	N/A					N/A	N/A	N/A	N/A	64	61	60	140	N/A	N/A	N/A	N/A	Consistent	Consistent	Consistent	Consistent
Pasteurellaceae	Family	N/A	N/A	N/A	N/A	81	81	80	100	N/A	N/A	N/A	N/A	76		75		N/A	N/A	N/A	N/A	124	121	150	224	N/A	N/A	N/A	N/A
Veillonellaceae	Family	N/A	N/A	N/A	N/A	137	137	137	139	N/A	N/A	N/A	N/A					N/A	N/A	N/A	N/A	77	79	78	84	N/A	N/A	N/A	N/A	Consistent	Consistent	Consistent
Verrucomicrobiaceae*	Family	33	33	33	33	34	35	35	37	14	15	14	17	14	15	15	15	19	19	20	22	54	53	54	49
Pseudomonadaceae*	Family	19	19	19	21	22	22	22	22	20	20	20	23	20	20	20	22	53	53	54	53	182	179	182	245	Consistent	Consistent	Consistent	Consistent	Consistent	Consistent	Consistent	Consistent
Streptococcaceae*	Family	17	18	17	17	16	16	16	16	24	24	25	25	25	23	23	33	24	24	24	32	147	144	147	237
Total number of features (Family -Level)		56	56	55	61	189	182	189	272	56	56	55	61	189	182	189	272	56	56	55	61	189	182	189	272	56	56	55	61	189	182	189	272
Gemella	Genus	N/A	N/A	N/A	N/A	463	463	N/A	606	N/A	N/A	N/A	N/A			N/A		N/A	N/A	N/A	N/A	418	410	N/A	491	N/A	N/A	N/A	N/A			N/A
Bacteroides*‡	Genus	5	5	5	5	6	6	5	5	3	3	4	3	3	3	5	3	5	5	5	3	5	5	5	8	Consistent	Consistent	Consistent	Consistent	Consistent	Consistent	Consistent	Consistent
Bifidobacterium	Genus	N/A	N/A	N/A	N/A	N/A	N/A	N/A	416	N/A	N/A	N/A	N/A	N/A	N/A	N/A	154	N/A	N/A	N/A	N/A	N/A	N/A	N/A	146	N/A	N/A	N/A	N/A	N/A	N/A	N/A	Consistent
Eubacterium*†	Genus	112	112	N/A	130	108	110	N/A	128	130	132		130	137	140	N/A	126	152	151	N/A	145	491	490	N/A	670	Consistent	Consistent	N/A	Consistent	Consistent	Consistent	N/A	Consistent
Faecalibacterium*	Genus	105	104	66	110	102	102	65	106	107	115	69	101					75	76	69	81	212	213	171	256
Fusobacterium	Genus	N/A	N/A	N/A	N/A	336	338	323	480	N/A	N/A	N/A	N/A					N/A	N/A	N/A	N/A	417	408	377	412	N/A	N/A	N/A	N/A	Consistent			Consistent
Roseburia*	Genus	3	3	3	4	3	3	2	4	4	4	5	5	4	4	4	6	47	53	152	45	26	28	175	14	Consistent	Consistent	Consistent	Consistent	Consistent	Consistent	Consistent	Consistent
Solobacterium	Genus	N/A	N/A	N/A	N/A	232	231	228	244	N/A	N/A	N/A	N/A	202	204	207	205	N/A	N/A	N/A	N/A	481	475	441	604	N/A	N/A	N/A	N/A
Total number of features (Genus-Level)		168	168	164	168	527	519	497	748	168	168	164	168	527	519	497	748	168	168	164	168	527	519	497	748	168	168	164	168	527	519	497	748
* The Taxa that were kept after filtering was performed
‡ There are multiple groups under Bacteroides, Pectinophilus group was selected as it is the only Eubacterium groups that remains after our filtering procedure
† There are multiple groups under Eubacterium, nodatum group was selected as it is the only Eubacterium groups that remains after our filtering procedure
N/A represents the taxon is removed from filtering
Empty represents the taxon is excluded from the model or inconsistent (Logistic Regression Only)

## Sheet: Table S4
Table S4. PERMANOVA Test between Cron's Disease and Control
OTU/ASV Picking Methods	Distance Method	Adjusted R-Squared	p-value
Open-Reference	Bray-Curtis	-0.34083	0.697
Closed-Reference		0.134471	0.437
de novo		-1.96037	0.921
DADA2		0.187263	0.323
Open-Reference	Euclidean	0.552314	0.183
Closed-Reference		-0.457469	0.554
de novo		-0.482486	0.829
DADA2		-0.454513	0.523
Open-Reference	Jaccard	-0.257304	0.585
Closed-Reference		0.00933773	0.439
de novo		0.86377	0.081
DADA2		-0.039918	0.484
Open-Reference	UniFrac	-0.643643	0.888
Closed-Reference		-0.448949	0.644
de novo		-0.110775	0.636
DADA2		-0.339574	0.653
Open-Reference	Weighted UniFrac	-0.374087	0.482
Closed-Reference		0.652477	0.073
de novo		-0.410196	0.458
DADA2		-2.05947	0.915

## Sheet: Table S5
Table S5. Random Forest 'Mean Decrease in Gini' Output for Order-Level Features from 500 Iterations.
OTU/ASV Picking Methods	Filtering	Normalization	Parameter	Bacteroidales	Clostridiales	Lactobacillales	Absconditabacteriales (SR1)	Acetobacterales	Acidobacteriales	Actinomarinales	Actinomycetales	Aeromonadales	Alteromonadales	Anaerolineales	Anaeroplasmatales	Armatimonadales	Azospirillales	Babeliales	Bacillales	Bdellovibrionales	Betaproteobacteriales	Bifidobacteriales	Blastocatellales	Brachyspirales	Bradymonadales	C0119	Caldatribacteriales	Caldilineales	Campylobacterales	Candidatus Azambacteria	Candidatus Falkowbacteria	Candidatus Kaiserbacteria	Candidatus Magasanikbacteria	Candidatus Nomurabacteria	Candidatus Staskawiczbacteria bacterium RIFOXYA2_FULL_32_7	Candidatus Uhrbacteria	Cardiobacteriales	Catenulisporales	Caulobacterales	Cellvibrionales	Chitinophagales	Chlamydiales	Chloroplast	Chthoniobacterales	Coriobacteriales	Corynebacteriales	Cytophagales	Deferribacterales	Deinococcales
Closed-Reference	Filtered	DESeq2	Mean	0	0	0	0	0	0	0	56.2475	0	0	0	0	0	0	0	100.709	0	0	0	85.9627	0	0	0	0	0	5.6605	0	0	50.5897	0	0	57.4774	0	0	0	0	0	49.6685	0	0	0	0	0	0	0	0
Closed-Reference	Filtered	DESeq2	SD	0	0	0	0	0	0	0	0.921823	0	0	0	0	0	0	0	1.52151	0	0	0	1.40638	0	0	0	0	0	0.242322	0	0	1.15636	0	0	1.04883	0	0	0	0	0	0.903691	0	0	0	0	0	0	0	0
Closed-Reference	Filtered	NoNorm	Mean	0	0	0	0	0	0	0	56.0311	0	0	0	0	0	0	0	100.526	0	0	0	86.4035	0	0	0	0	0	5.66588	0	0	50.6792	0	0	57.5556	0	0	0	0	0	49.9269	0	0	0	0	0	0	0	0
Closed-Reference	Filtered	NoNorm	SD	0	0	0	0	0	0	0	1.08052	0	0	0	0	0	0	0	1.53192	0	0	0	1.4653	0	0	0	0	0	0.273367	0	0	1.27428	0	0	1.06034	0	0	0	0	0	1.03507	0	0	0	0	0	0	0	0
Closed-Reference	NoFilter	DESeq2	Mean	0	0.632409	0	1.83133	0	0	0	52.3487	0	1.73191	0	0.611863	0	1.4205	0	89.5991	0	0	0.065777	77.4937	0	0	1.09384	0.0881135	0.06119	5.85622	0.603982	0	45.8882	0	0	53.4673	0.0994709	4.40682	0	4.15414	0	47.7757	1.01548	0.723765	0.40017	0	0	1.1677	0.129015	0.0250904
Closed-Reference	NoFilter	DESeq2	SD	0	0.0765215	0	0.135479	0	0	0	0.803832	0	0.138965	0	0.0853236	0	0.127871	0	1.28267	0	0	0.017537	1.11396	0	0	0.157139	0.0204082	0.0182915	0.210972	0.0800857	0	1.12033	0	0	0.981376	0.0263775	0.263466	0	0.310404	0	0.957688	0.141526	0.100451	0.0481264	0	0	0.115059	0.0246888	0.00860682
Closed-Reference	NoFilter	NoNorm	Mean	0	0.627487	0	1.84936	0	0	0	52.4906	0	1.741	0	0.615048	0	1.41754	0	89.5369	0	0	0.0676464	77.5334	0	0	1.0865	0.0897708	0.057514	5.85923	0.590071	0	45.9058	0	0	53.4536	0.0913114	4.42386	0	4.1028	0	47.6526	1.00273	0.722967	0.404157	0	0	1.18597	0.13128	0.02457
Closed-Reference	NoFilter	NoNorm	SD	0	0.0695608	0	0.14392	0	0	0	0.943328	0	0.127387	0	0.0836721	0	0.113868	0	1.42501	0	0	0.0177058	1.20234	0	0	0.160845	0.0234548	0.0164667	0.256019	0.0826447	0	1.20434	0	0	0.913511	0.0225736	0.240694	0	0.265502	0	0.964799	0.14705	0.0986512	0.0482069	0	0	0.118659	0.0254891	0.00994142
Open-Reference	Filtered	DESeq2	Mean	0	0	0	0	0	0	0	56.1428	0	0	0	0	0	0	0	100.712	0	0	0	86.2147	0	0	0	0	0	5.72122	0	0	50.9121	0	0	57.6325	0	0	0	0	0	48.8219	0	0	0	0	0	0	0	0
Open-Reference	Filtered	DESeq2	SD	0	0	0	0	0	0	0	0.873953	0	0	0	0	0	0	0	1.57073	0	0	0	1.67386	0	0	0	0	0	0.238327	0	0	1.35288	0	0	0.980317	0	0	0	0	0	0.939015	0	0	0	0	0	0	0	0
Open-Reference	Filtered	NoNorm	Mean	0	0	0	0	0	0	0	55.9753	0	0	0	0	0	0	0	100.525	0	0	0	86.3411	0	0	0	0	0	5.71962	0	0	50.8566	0	0	57.5407	0	0	0	0	0	49.2964	0	0	0	0	0	0	0	0
Open-Reference	Filtered	NoNorm	SD	0	0	0	0	0	0	0	0.88293	0	0	0	0	0	0	0	1.59914	0	0	0	1.55336	0	0	0	0	0	0.269684	0	0	1.32371	0	0	1.06705	0	0	0	0	0	0.998793	0	0	0	0	0	0	0	0
Open-Reference	NoFilter	DESeq2	Mean	0	0.639098	0	1.8604	0	0	0	51.7719	0	1.75823	0	0.63316	0	1.40641	0	88.3552	0	0.0586093	0.0684773	76.3732	0	0	1.07089	0.0848465	0.0620224	5.95606	0.600344	0	45.4605	0	0	53.0946	0.105792	4.40732	0	3.87613	0	46.5955	0.992155	0.694729	0.501921	0	0	1.1531	0.132841	0.0251863
Open-Reference	NoFilter	DESeq2	SD	0	0.0655626	0	0.122801	0	0	0	0.751402	0	0.130243	0	0.0798208	0	0.129052	0	1.28629	0	0.0154976	0.0171682	1.40425	0	0	0.143497	0.0212069	0.0170135	0.220155	0.0833848	0	1.00102	0	0	0.848467	0.0223793	0.238467	0	0.288937	0	0.859576	0.145767	0.0884629	0.0542997	0	0	0.115608	0.0238836	0.00937158
Open-Reference	NoFilter	NoNorm	Mean	0	0.63441	0	1.87067	0	0	0	51.9611	0	1.71661	0	0.63177	0	1.43275	0	88.2	0	0.0586206	0.0700829	76.4596	0	0	1.09681	0.0867146	0.0608751	5.92122	0.608843	0	45.4883	0	0	53.1136	0.107297	4.39701	0	3.85925	0	46.5133	0.988813	0.686267	0.506656	0	0	1.14636	0.135697	0.0263916
Open-Reference	NoFilter	NoNorm	SD	0	0.0645176	0	0.137624	0	0	0	0.773366	0	0.121898	0	0.0838868	0	0.129155	0	1.46019	0	0.0175447	0.0184303	1.11482	0	0	0.167284	0.0211663	0.0159675	0.233972	0.0887031	0	1.0899	0	0	0.857532	0.0227913	0.248046	0	0.26114	0	0.896275	0.144774	0.089443	0.0544105	0	0	0.111884	0.0252746	0.0105782
de novo	Filtered	DESeq2	Mean	0	0	0	0	0	0	0	56.1168	0	0	0	0	0	0	0	100.518	0	0	0	85.9382	0	0	0	0	0	5.68234	0	0	50.556	0	0	57.5737	0	0	0	0	0	48.9859	0	0	0	0	0	0	0	0
de novo	Filtered	DESeq2	SD	0	0	0	0	0	0	0	1.07309	0	0	0	0	0	0	0	1.60333	0	0	0	1.54467	0	0	0	0	0	0.276636	0	0	1.23576	0	0	1.02794	0	0	0	0	0	0.873505	0	0	0	0	0	0	0	0
de novo	Filtered	NoNorm	Mean	0	0	0	0	0	0	0	55.9753	0	0	0	0	0	0	0	100.525	0	0	0	86.3411	0	0	0	0	0	5.71962	0	0	50.8566	0	0	57.5407	0	0	0	0	0	49.2964	0	0	0	0	0	0	0	0
de novo	Filtered	NoNorm	SD	0	0	0	0	0	0	0	0.88293	0	0	0	0	0	0	0	1.59914	0	0	0	1.55336	0	0	0	0	0	0.269684	0	0	1.32371	0	0	1.06705	0	0	0	0	0	0.998793	0	0	0	0	0	0	0	0
de novo	NoFilter	DESeq2	Mean	0	0.643982	0	1.89511	0	0	0	51.8952	0	1.76036	0	0.637274	0	1.40672	0	88.1577	0	0.0575823	0.0687798	76.3439	0	0	1.07727	0.0852086	0.0603729	5.93488	0.613148	0	45.461	0	0	53.2441	0.104465	4.40845	0	3.87193	0	46.5383	0.989843	0.693623	0.504794	0	0	1.1572	0.134772	0.0278176
de novo	NoFilter	DESeq2	SD	0	0.0745595	0	0.149251	0	0	0	0.764225	0	0.137711	0	0.0938307	0	0.107172	0	1.14664	0	0.0185762	0.0186077	1.27448	0	0	0.15052	0.0202481	0.0168665	0.207568	0.0888768	0	1.05723	0	0	0.773379	0.0243941	0.262219	0	0.251487	0	0.881678	0.150294	0.0921067	0.0533187	0	0	0.13172	0.0255132	0.0105582
de novo	NoFilter	NoNorm	Mean	0	0.63441	0	1.87067	0	0	0	51.9611	0	1.71661	0	0.63177	0	1.43275	0	88.2	0	0.0586206	0.0700829	76.4596	0	0	1.09681	0.0867146	0.0608751	5.92122	0.608843	0	45.4883	0	0	53.1136	0.107297	4.39701	0	3.85925	0	46.5133	0.988813	0.686267	0.506656	0	0	1.14636	0.135697	0.0263916
de novo	NoFilter	NoNorm	SD	0	0.0645176	0	0.137624	0	0	0	0.773366	0	0.121898	0	0.0838868	0	0.129155	0	1.46019	0	0.0175447	0.0184303	1.11482	0	0	0.167284	0.0211663	0.0159675	0.233972	0.0887031	0	1.0899	0	0	0.857532	0.0227913	0.248046	0	0.26114	0	0.896275	0.144774	0.089443	0.0544105	0	0	0.111884	0.0252746	0.0105782
DADA2	Filtered	DESeq2	Mean	0	0	0	0	0	0	0	56.1089	0	0	0	0	0	0	0	96.3131	0	0	0	87.1581	0	0	0	0	0	7.30041	0	0	51.7724	0	0	57.1672	0	0	0	0	0	52.1458	0	0	0	0	0	0	0	0
DADA2	Filtered	DESeq2	SD	0	0	0	0	0	0	0	0.928202	0	0	0	0	0	0	0	1.35943	0	0	0	1.56226	0	0	0	0	0	0.295409	0	0	1.32694	0	0	1.02692	0	0	0	0	0	1.15958	0	0	0	0	0	0	0	0
DADA2	Filtered	NoNorm	Mean	0	0	0	0	0	0	0	56.0931	0	0	0	0	0	0	0	96.5622	0	0	0	87.2834	0	0	0	0	0	7.25587	0	0	51.8725	0	0	57.1808	0	0	0	0	0	52.1853	0	0	0	0	0	0	0	0
DADA2	Filtered	NoNorm	SD	0	0	0	0	0	0	0	0.904995	0	0	0	0	0	0	0	1.76172	0	0	0	1.45184	0	0	0	0	0	0.295271	0	0	1.55328	0	0	1.05782	0	0	0	0	0	1.28028	0	0	0	0	0	0	0	0
DADA2	NoFilter	DESeq2	Mean	0.034116	0.584719	0.0282094	2.09927	0.0173965	0.912556	0.300179	48.0228	0.267449	3.44725	0.106678	0.496536	0.036682	1.60248	0.588035	76.866	0.966774	0.053061	0.0267594	70.4805	0.109875	0.0169941	3.50907	0.261278	0.288953	7.11471	0.542522	0.544234	42.3275	0.0191067	0.0419287	48.9184	1.83899	5.72644	0.0539231	3.58733	0.139501	45.127	2.04573	1.1293	0.711738	0.116993	0.17503	1.65968	0.170884	0.695749
DADA2	NoFilter	DESeq2	SD	0.0104582	0.0614548	0.01077	0.133101	0.00805795	0.0963897	0.0626356	0.728696	0.0434036	0.155632	0.0257609	0.0706164	0.0127523	0.131072	0.0955673	1.2451	0.132184	0.0148335	0.00994068	1.22042	0.0249339	0.00821753	0.24303	0.0343682	0.047258	0.244465	0.0713953	0.0747228	1.12763	0.00804219	0.0137413	0.906576	0.167128	0.267186	0.0160092	0.238701	0.0349335	0.932353	0.204669	0.110341	0.0610549	0.0276251	0.0313675	0.137359	0.0308818	0.0746723
DADA2	NoFilter	NoNorm	Mean	0.0331804	0.5915	0.02714	2.11782	0.0177478	0.902804	0.294253	47.99	0.274078	3.43171	0.108386	0.487999	0.0365871	1.57162	0.588524	77.1392	0.959693	0.0532228	0.0266114	70.4111	0.108791	0.0179997	3.49027	0.259149	0.296429	7.09846	0.547604	0.54257	42.61	0.0163813	0.0412722	48.8483	1.8187	5.80189	0.0578371	3.57841	0.136352	45.1541	2.06138	1.13366	0.705381	0.114659	0.179782	1.72743	0.172126	0.692567
DADA2	NoFilter	NoNorm	SD	0.0102398	0.0637379	0.00975297	0.140813	0.00765079	0.0923405	0.0519657	0.850874	0.0473004	0.174928	0.0267669	0.0615806	0.0122934	0.122015	0.0908622	1.18751	0.129865	0.0167701	0.0103628	1.28853	0.0296744	0.00865104	0.226769	0.0374452	0.0501928	0.295265	0.0797895	0.075851	1.01444	0.00953647	0.0150849	0.743882	0.160516	0.294475	0.0155529	0.264231	0.0307785	0.766245	0.194491	0.0830523	0.0660977	0.0236379	0.0313848	0.159342	0.030043	0.0681859
[truncated: 99 more columns]

## Sheet: Table S6
Table S6. xgBoost 'Gain' Output for Order-Level Features from 500 Iterations.
OTU/ASV Picking Methods	Filtering	Normalization	Parameter	Absconditabacteriales (SR1)	Actinomycetales	Alteromonadales	Bacillales	Blastocatellales	C0119	Campylobacterales	Candidatus Kaiserbacteria	Candidatus Staskawiczbacteria bacterium RIFOXYA2_FULL_32_7	Candidatus Uhrbacteria	Cardiobacteriales	Caulobacterales	Chitinophagales	Chlamydiales	DTU014	Erysipelotrichales	Fibrobacterales	Flavobacteriales	Frankiales	Ga0077536	Gemmatales	Gemmatimonadales	Halobacteriales	Holophagales	IMCC26256	Kineosporiales	Longimicrobiales	metagenome	Methanobacteriales	Methanosarcinales	Mollicutes RF39	Mycoplasmatales	Nostocales	Oceanospirillales	OPB56	Paracaedibacterales	Phycisphaerales	planctomycete A-2	Pseudonocardiales	Rhodobacterales	Rhodothermales	Saccharimonadales	Salinisphaerales	Solibacterales	Sphingobacteriales	Spirochaetales
Closed-Reference	Filtered	DESeq2	Mean	0	0.128824	0	0.242011	0.233002	0	0.000988729	0.180104	0.133314	0	0	0	0.107757	0	0.00279483	0.0902893	0.00785213	0.0489391	0.190992	0.0376206	0.0344038	0	0	0	0	0	0	0	0.0536674	0	0.511006	0	0	0.206541	0	0.0181731	0.29452	0	0.0468817	0	0	0	0.350612	0.170028	0	0.0256806
Closed-Reference	Filtered	DESeq2	SD	0	0.0165623	0	0.0235335	0.0237609	0	0.00126634	0.0148749	0.0147673	0	0	0	0.0158079	0	0.00217669	0.0129019	0.00379778	0.0116248	0.0219215	0.00957269	0.00851573	0	0	0	0	0	0	0	0.00931802	0	0.0278079	0	0	0.0237085	0	0.00717116	0.0205883	0	0.0108889	0	0	0	0.0245992	0.0173475	0	0.0087427
Closed-Reference	Filtered	NoNorm	Mean	0	0.132066	0	0.245151	0.232289	0	0.000806229	0.177023	0.132165	0	0	0	0.102735	0	0.00289181	0.0906522	0.00763805	0.0479053	0.191007	0.0364713	0.0358487	0	0	0	0	0	0	0	0.0575834	0	0.506195	0	0	0.203874	0	0.0178842	0.291086	0	0.0488111	0	0	0	0.349564	0.16812	0	0.0264874
Closed-Reference	Filtered	NoNorm	SD	0	0.0167303	0	0.0246064	0.0230744	0	0.000983535	0.0161491	0.0161007	0	0	0	0.014842	0	0.00204407	0.0134964	0.00415941	0.0112989	0.0202902	0.00849599	0.00784329	0	0	0	0	0	0	0	0.0102833	0	0.023233	0	0	0.0252652	0	0.00711484	0.0228458	0	0.0110226	0	0	0	0.0263399	0.0151579	0	0.00940399
Closed-Reference	NoFilter	DESeq2	Mean	1.45323e-05	0.128279	9.78454e-05	0.240999	0.231174	0	0.000497726	0.173498	0.128171	0	0.000182738	0.00192217	0.10497	0	0.00336219	0.0814072	0.0070571	0.0475985	0.185544	0.0369239	0.0342489	0	0.0090748	0.00793148	0.00011585	0.01305	1.12043e-06	0.0130236	0.052079	0.00156375	0.506042	0	2.36072e-05	0.201896	0.000400603	0.0177228	0.298098	0	0.0492938	0	0	0.00109958	0.350867	0.169912	0	0.0262695
Closed-Reference	NoFilter	DESeq2	SD	0.00013543	0.0200213	0.000525524	0.0238234	0.021127	0	0.000865085	0.0169496	0.0197507	0	0.000813909	0.00226211	0.0170896	0	0.00225332	0.0135736	0.00469502	0.0131664	0.0211425	0.00878468	0.00897338	0	0.00536423	0.00414882	0.000461615	0.00502469	1.12043e-05	0.00593234	0.0110944	0.00194116	0.0270848	0	0.000236072	0.0237067	0.00109092	0.0066652	0.0230786	0	0.0119409	0	0	0.00220121	0.0280341	0.0176068	0	0.00753242
Closed-Reference	NoFilter	NoNorm	Mean	4.11424e-05	0.12664	1.99629e-05	0.241526	0.22952	0	0.000829834	0.17432	0.13125	0	0.000172901	0.00154209	0.105202	0	0.00303837	0.0844944	0.00699042	0.0478966	0.187188	0.0364822	0.0336402	0	0.00985906	0.0082497	0.000145868	0.0130309	0	0.0141254	0.0531971	0.00142399	0.505122	0	0	0.205175	0.000169789	0.0169743	0.29414	0	0.0473831	0	0	0.001666	0.347087	0.171003	0	0.027089
Closed-Reference	NoFilter	NoNorm	SD	0.000289644	0.0165149	0.000199629	0.020468	0.0219225	0	0.00121346	0.0160717	0.0173071	0	0.000639896	0.00220195	0.0168946	0	0.00257378	0.014251	0.00378662	0.0126956	0.0242501	0.00924286	0.00768452	0	0.00521651	0.00414879	0.000511313	0.0050582	0	0.00602492	0.0113534	0.00151219	0.0232992	0	0	0.0251064	0.000719191	0.00675871	0.0216669	0	0.0113518	0	0	0.00286655	0.0242728	0.0161459	0	0.0103147
Open-Reference	Filtered	DESeq2	Mean	0	0.130379	0	0.242276	0.231828	0	0.000911108	0.175266	0.13459	0	0	0	0.101982	0	0.00317317	0.0886576	0.00769488	0.0501376	0.18791	0.0363032	0.0350576	0	0	0	0	0	0	0	0.0532989	0	0.504772	0	0	0.204294	0	0.0187126	0.291653	0	0.0491642	0	0	0	0.362914	0.172628	0	0.0273259
Open-Reference	Filtered	DESeq2	SD	0	0.0169672	0	0.0227716	0.0238373	0	0.00135053	0.0156953	0.0178134	0	0	0	0.0167916	0	0.00249087	0.0124508	0.0042389	0.0117755	0.0203855	0.00856478	0.00922029	0	0	0	0	0	0	0	0.0104485	0	0.0251796	0	0	0.0226781	0	0.00612553	0.0227416	0	0.0109773	0	0	0	0.0226222	0.0177319	0	0.00941426
Open-Reference	Filtered	NoNorm	Mean	0	0.128694	0	0.241486	0.231983	0	0.000902501	0.179217	0.135343	0	0	0	0.10564	0	0.002824	0.0872588	0.00854643	0.0505805	0.192927	0.0367041	0.0357232	0	0	0	0	0	0	0	0.0546218	0	0.501892	0	0	0.207942	0	0.0176636	0.293673	0	0.0492978	0	0	0	0.35774	0.171307	0	0.0260649
Open-Reference	Filtered	NoNorm	SD	0	0.0158799	0	0.0241179	0.0230026	0	0.00126023	0.016975	0.0163377	0	0	0	0.0141638	0	0.00256333	0.0137037	0.00412247	0.0116645	0.0185144	0.00830352	0.0089594	0	0	0	0	0	0	0	0.0116492	0	0.0240477	0	0	0.0235971	0	0.00623212	0.023399	0	0.0103487	0	0	0	0.025739	0.0197254	0	0.00954611
Open-Reference	NoFilter	DESeq2	Mean	2.60101e-05	0.123867	7.15412e-05	0.236528	0.229269	0	0.000571573	0.172936	0.134271	0	0.000290195	0.00139829	0.101855	0	0.00308754	0.0838034	0.00729878	0.0489088	0.189057	0.0356327	0.03466	0	0.00945575	0.00813813	9.41171e-05	0.0132143	0	0.0139608	0.05041	0.00156226	0.502964	0	0	0.203115	0.000247165	0.0172828	0.294654	2.0397e-05	0.0488348	0	0	0.0015711	0.354131	0.170146	0	0.0264826
Open-Reference	NoFilter	DESeq2	SD	0.000183045	0.0175236	0.000715412	0.0238126	0.0230949	0	0.000894251	0.0174479	0.0178354	0	0.00103996	0.00192553	0.0167821	0	0.00259699	0.0147244	0.00419726	0.0115374	0.0228412	0.00920533	0.008154	0	0.00540008	0.00434578	0.000413393	0.00594911	0	0.00540532	0.0112233	0.00166756	0.0241759	0	0	0.027288	0.000857236	0.00617184	0.0228299	0.00020397	0.0117373	0	0	0.00248561	0.026815	0.0177695	0	0.00964249
Open-Reference	NoFilter	NoNorm	Mean	8.77002e-06	0.124788	0	0.237099	0.232884	0	0.000899074	0.170763	0.135178	0	0.000114049	0.00145141	0.102337	0	0.00320595	0.0831178	0.00690406	0.0493224	0.188165	0.0365081	0.0335276	0	0.00887058	0.00846066	0.000163264	0.0135379	1.11119e-05	0.0133666	0.0511793	0.00151824	0.505168	0	2.20812e-05	0.201825	0.000234359	0.0162891	0.295141	2.17158e-05	0.0476712	0	0	0.000980443	0.354474	0.17068	0	0.0274377
Open-Reference	NoFilter	NoNorm	SD	8.77002e-05	0.0181604	0	0.0235365	0.0201355	0	0.00149565	0.0151454	0.0151486	0	0.000446625	0.00205426	0.0167189	0	0.0024705	0.0136943	0.00327576	0.0122246	0.0222295	0.0092909	0.00761631	0	0.00500432	0.00404085	0.000557169	0.00528339	0.000111119	0.00567665	0.0110549	0.00186115	0.0243076	0	0.000220812	0.0210722	0.000786492	0.00664723	0.0198397	0.000217158	0.0112727	0	0	0.00207963	0.0278324	0.0180127	0	0.0081221
de novo	Filtered	DESeq2	Mean	0	0.128405	0	0.240429	0.231906	0	0.000699033	0.174334	0.135628	0	0	0	0.103438	0	0.00288417	0.0905668	0.00657372	0.0508583	0.189502	0.0366351	0.0362285	0	0	0	0	0	0	0	0.0532147	0	0.507811	0	0	0.20352	0	0.0179752	0.291567	0	0.0485568	0	0	0	0.355802	0.173456	0	0.0283917
de novo	Filtered	DESeq2	SD	0	0.018197	0	0.0198847	0.0246317	0	0.00109579	0.0167703	0.0187064	0	0	0	0.0170032	0	0.00225713	0.0133563	0.00384159	0.0115372	0.0217108	0.0100507	0.00926415	0	0	0	0	0	0	0	0.0107102	0	0.0236328	0	0	0.0231409	0	0.00652763	0.0196533	0	0.0113098	0	0	0	0.0232386	0.0153164	0	0.00992579
de novo	Filtered	NoNorm	Mean	0	0.128694	0	0.241486	0.231983	0	0.000902501	0.179217	0.135343	0	0	0	0.10564	0	0.002824	0.0872588	0.00854643	0.0505805	0.192927	0.0367041	0.0357232	0	0	0	0	0	0	0	0.0546218	0	0.501892	0	0	0.207942	0	0.0176636	0.293673	0	0.0492978	0	0	0	0.35774	0.171307	0	0.0260649
de novo	Filtered	NoNorm	SD	0	0.0158799	0	0.0241179	0.0230026	0	0.00126023	0.016975	0.0163377	0	0	0	0.0141638	0	0.00256333	0.0137037	0.00412247	0.0116645	0.0185144	0.00830352	0.0089594	0	0	0	0	0	0	0	0.0116492	0	0.0240477	0	0	0.0235971	0	0.00623212	0.023399	0	0.0103487	0	0	0	0.025739	0.0197254	0	0.00954611
de novo	NoFilter	DESeq2	Mean	2.16693e-05	0.124992	7.59757e-05	0.242759	0.23221	0	0.000639478	0.170547	0.133168	0	0.000164166	0.00159522	0.10303	0	0.00329307	0.0848489	0.00661352	0.0495218	0.186396	0.0385055	0.0331946	0	0.00948644	0.00803484	7.63657e-05	0.0134564	0	0.0132096	0.0529413	0.00184293	0.500563	0	0	0.202958	0.000280129	0.0158669	0.296267	2.15605e-05	0.049105	0	0	0.00128932	0.352699	0.171602	0	0.0265723
de novo	NoFilter	DESeq2	SD	0.000216693	0.0181626	0.000536122	0.0217076	0.0248125	0	0.00116948	0.0176647	0.0185717	0	0.000648012	0.00190183	0.0148258	0	0.00232023	0.0140659	0.00356457	0.0118831	0.0211423	0.0100798	0.00898033	0	0.00561136	0.00394415	0.000371839	0.00522443	0	0.00635439	0.010481	0.00204151	0.0254091	0	0	0.0239805	0.00106306	0.00555021	0.0196204	0.000215605	0.0115757	0	0	0.00243624	0.0266714	0.0168948	0	0.00930653
de novo	NoFilter	NoNorm	Mean	8.77002e-06	0.124788	0	0.237099	0.232884	0	0.000899074	0.170763	0.135178	0	0.000114049	0.00145141	0.102337	0	0.00320595	0.0831178	0.00690406	0.0493224	0.188165	0.0365081	0.0335276	0	0.00887058	0.00846066	0.000163264	0.0135379	1.11119e-05	0.0133666	0.0511793	0.00151824	0.505168	0	2.20812e-05	0.201825	0.000234359	0.0162891	0.295141	2.17158e-05	0.0476712	0	0	0.000980443	0.354474	0.17068	0	0.0274377
de novo	NoFilter	NoNorm	SD	8.77002e-05	0.0181604	0	0.0235365	0.0201355	0	0.00149565	0.0151454	0.0151486	0	0.000446625	0.00205426	0.0167189	0	0.0024705	0.0136943	0.00327576	0.0122246	0.0222295	0.0092909	0.00761631	0	0.00500432	0.00404085	0.000557169	0.00528339	0.000111119	0.00567665	0.0110549	0.00186115	0.0243076	0	0.000220812	0.0210722	0.000786492	0.00664723	0.0198397	0.000217158	0.0112727	0	0	0.00207963	0.0278324	0.0180127	0	0.0081221
DADA2	Filtered	DESeq2	Mean	0	0.134279	0	0.225191	0.250482	0	0.00176458	0.17568	0.124102	0	0	0	0.135329	0	0.00393295	0.088559	0.00945045	0.0530397	0.192778	0.0337835	0.0326819	0	0	0	0	0	0	0	0.059551	0	0.472769	0	0	0.207976	0	0.0183763	0.250787	0	0.0441235	0	0	0	0.338403	0.171488	0	0.0232899
DADA2	Filtered	DESeq2	SD	0	0.0164377	0	0.022425	0.0189045	0	0.00193826	0.0152406	0.0162922	0	0	0	0.0161679	0	0.00267736	0.0134125	0.00451359	0.0117287	0.0225317	0.00778606	0.00825608	0	0	0	0	0	0	0	0.0110434	0	0.0282338	0	0	0.0233352	0	0.00753552	0.0202077	0	0.00922543	0	0	0	0.0299825	0.0193317	0	0.0091209
DADA2	Filtered	NoNorm	Mean	0	0.135402	0	0.225907	0.250591	0	0.00223246	0.177018	0.125372	0	0	0	0.13643	0	0.00414634	0.0888005	0.00993447	0.0530683	0.190158	0.0318618	0.0333052	0	0	0	0	0	0	0	0.059579	0	0.47446	0	0	0.203149	0	0.0192038	0.246714	0	0.0451497	0	0	0	0.338998	0.170123	0	0.0224287
DADA2	Filtered	NoNorm	SD	0	0.0172437	0	0.0251033	0.0221806	0	0.00245866	0.0174927	0.0143429	0	0	0	0.0159002	0	0.00267956	0.014876	0.00488746	0.0105145	0.0222145	0.00806762	0.0103526	0	0	0	0	0	0	0	0.0118864	0	0.0241913	0	0	0.0220375	0	0.00657568	0.0200281	0	0.0100949	0	0	0	0.0260044	0.0173842	0	0.0089447
DADA2	NoFilter	DESeq2	Mean	2.33355e-05	0.134324	0.000874413	0.224277	0.24514	0.000584323	0.00208234	0.173091	0.12309	0.00069956	0.00165971	0.00120011	0.133634	2.5353e-05	0.00443902	0.0881276	0.00751757	0.0520556	0.188189	0.0327353	0.0304273	0	0.00763382	0.00987751	1.31957e-05	0.0090716	0.000625828	0.00693175	0.0579884	0.00215686	0.472093	3.91228e-05	0.00638151	0.20008	0.00119486	0.0167658	0.250365	0	0.045541	0.000323608	0.000425139	0.00300999	0.330172	0.167312	0.000130561	0.025073
DADA2	NoFilter	DESeq2	SD	0.000230628	0.0176844	0.00141215	0.024669	0.0221389	0.00128089	0.00216437	0.0178413	0.0143913	0.00110959	0.00210059	0.00185673	0.0185143	0.00025353	0.00270087	0.0124068	0.00420488	0.0141081	0.0177535	0.00845295	0.00809667	0	0.00385683	0.00375469	0.000131957	0.00532851	0.00108792	0.00454995	0.0119656	0.00191644	0.0254717	0.000391228	0.00322954	0.0220884	0.00177472	0.00689969	0.0212522	0	0.0104005	0.00132481	0.000929579	0.00352035	0.0231338	0.0178534	0.000681386	0.00929413
DADA2	NoFilter	NoNorm	Mean	1.02904e-06	0.131959	0.000931537	0.228865	0.244871	0.000637036	0.00202947	0.173999	0.122638	0.000945718	0.00165526	0.0012622	0.135272	4.34233e-05	0.0045152	0.0900669	0.00722486	0.05002	0.188455	0.0331277	0.0299127	2.03461e-05	0.00716326	0.00964725	6.26096e-07	0.00886997	0.000781218	0.00849656	0.0558541	0.00194971	0.463308	2.26388e-05	0.00660873	0.203836	0.0013405	0.0166576	0.249309	0	0.0440697	0.000538554	0.000228518	0.00273721	0.332747	0.166367	0.00015054	0.0263108
DADA2	NoFilter	NoNorm	SD	1.02904e-05	0.0165444	0.00121282	0.0239232	0.0201869	0.00137967	0.00212637	0.0165082	0.0173461	0.00128653	0.00245725	0.00200276	0.0178342	0.000305513	0.00278751	0.0129126	0.00411481	0.012513	0.0206732	0.0086457	0.00880802	0.000203461	0.00440034	0.00403517	6.26096e-06	0.00529473	0.00128805	0.00524329	0.0104218	0.00173932	0.0244192	0.000226388	0.00353779	0.0226817	0.00209619	0.00687136	0.0215373	0	0.0111673	0.00127657	0.000692878	0.00322712	0.0277889	0.0179127	0.000779313	0.0103239
[truncated: 6 more columns]

## Sheet: Table S7
Table S7. Support Vector Machine 'weights' Output for Order-Level Features from 500 Iterations.
OTU/ASV Picking Methods	Filtering	Normalization	Parameter	Bacteroidales	Clostridiales	Lactobacillales	Absconditabacteriales..SR1.	Acetobacterales	Acidobacteriales	Actinomarinales	Actinomycetales	Aeromonadales	Alteromonadales	Anaerolineales	Anaeroplasmatales	Armatimonadales	Azospirillales	Babeliales	Bacillales	Bdellovibrionales	Betaproteobacteriales	Bifidobacteriales	Blastocatellales	Brachyspirales	Bradymonadales	C0119	Caldatribacteriales	Caldilineales	Campylobacterales	Candidatus.Azambacteria	Candidatus.Falkowbacteria	Candidatus.Kaiserbacteria	Candidatus.Magasanikbacteria	Candidatus.Nomurabacteria	Candidatus.Staskawiczbacteria.bacterium.RIFOXYA2_FULL_32_7	Candidatus.Uhrbacteria	Cardiobacteriales	Catenulisporales	Caulobacterales	Cellvibrionales	Chitinophagales	Chlamydiales	Chloroplast	Chthoniobacterales	Coriobacteriales	Corynebacteriales	Cytophagales	Deferribacterales	Deinococcales
Closed-Reference	Filtered	DESeq2	Mean	0	0	0	0	0	0	0	45.008	0	0	0	0	0	0	0	12.973	0	0	0	34.1248	0	0	0	0	0	34.1223	0	0	113.845	0	0	31.524	0	0	0	0	0	15.6708	0	0	0	0	0	0	0	0
Closed-Reference	Filtered	DESeq2	SD	0	0	0	0	0	0	0	2.96339	0	0	0	0	0	0	0	2.57885	0	0	0	3.2898	0	0	0	0	0	3.14722	0	0	8.74207	0	0	2.67978	0	0	0	0	0	8.17016	0	0	0	0	0	0	0	0
Closed-Reference	Filtered	NoNorm	Mean	0	0	0	0	0	0	0	45.5219	0	0	0	0	0	0	0	12.862	0	0	0	35.8168	0	0	0	0	0	33.8961	0	0	112.336	0	0	31.3944	0	0	0	0	0	21.3469	0	0	0	0	0	0	0	0
Closed-Reference	Filtered	NoNorm	SD	0	0	0	0	0	0	0	3.00629	0	0	0	0	0	0	0	2.86642	0	0	0	3.07392	0	0	0	0	0	4.01444	0	0	7.97088	0	0	2.47434	0	0	0	0	0	9.41627	0	0	0	0	0	0	0	0
Closed-Reference	NoFilter	DESeq2	Mean	0	65.8996	0	65.4676	0	0	0	55.4312	0	120.601	0	32.8191	0	32.6348	0	15.8522	0	0	50.3315	48.9421	0	0	92.5607	91.963	94.8644	57.5662	91.6168	0	74.2883	0	0	33.5953	95.74	121.504	0	148.352	0	40.9125	64.1556	64.536	57.9676	0	0	94.9625	52.1942	50.8618
Closed-Reference	NoFilter	DESeq2	SD	0	5.27867	0	3.27352	0	0	0	2.88489	0	10.8477	0	11.6006	0	13.2853	0	3.22633	0	0	6.21642	3.35616	0	0	9.84749	9.50232	12.7029	5.68969	8.03636	0	11.6451	0	0	3.28722	13.1719	9.5334	0	10.6948	0	6.27785	11.5223	15.2553	3.16765	0	0	9.74897	7.80411	6.58021
Closed-Reference	NoFilter	NoNorm	Mean	0	66.4837	0	65.4498	0	0	0	55.7412	0	121.079	0	32.9158	0	33.1593	0	15.813	0	0	50.3259	48.7664	0	0	93.5954	91.8772	93.6968	57.3218	91.4709	0	74.8056	0	0	33.6279	92.5293	124.186	0	150.782	0	42.967	61.937	65.1259	57.9173	0	0	95.511	50.2651	49.9519
Closed-Reference	NoFilter	NoNorm	SD	0	6.79879	0	3.26361	0	0	0	2.90737	0	9.20569	0	12.5593	0	12.1657	0	2.95708	0	0	6.20123	3.90281	0	0	8.67514	9.39159	11.9488	6.29285	8.1267	0	11.4874	0	0	3.28703	11.0196	10.472	0	9.85051	0	5.8822	12.4226	14.9622	3.36516	0	0	9.28787	6.31708	6.20169
Open-Reference	Filtered	DESeq2	Mean	0	0	0	0	0	0	0	45.1685	0	0	0	0	0	0	0	13.246	0	0	0	34.9784	0	0	0	0	0	33.3667	0	0	114.307	0	0	31.339	0	0	0	0	0	13.443	0	0	0	0	0	0	0	0
Open-Reference	Filtered	DESeq2	SD	0	0	0	0	0	0	0	2.61978	0	0	0	0	0	0	0	2.73292	0	0	0	2.99868	0	0	0	0	0	3.37112	0	0	9.28552	0	0	2.49489	0	0	0	0	0	7.68053	0	0	0	0	0	0	0	0
Open-Reference	Filtered	NoNorm	Mean	0	0	0	0	0	0	0	45.9111	0	0	0	0	0	0	0	13.3018	0	0	0	36.6078	0	0	0	0	0	33.5115	0	0	113.706	0	0	31.261	0	0	0	0	0	20.4882	0	0	0	0	0	0	0	0
Open-Reference	Filtered	NoNorm	SD	0	0	0	0	0	0	0	2.79211	0	0	0	0	0	0	0	2.40509	0	0	0	2.91535	0	0	0	0	0	3.4589	0	0	9.13512	0	0	2.42397	0	0	0	0	0	8.66747	0	0	0	0	0	0	0	0
Open-Reference	NoFilter	DESeq2	Mean	0	65.5003	0	64.4223	0	0	0	50.0014	0	121.475	0	33.309	0	33.5052	0	15.526	0	50.1782	50.6677	46.4996	0	0	93.4018	93.9458	93.9887	56.1483	89.2569	0	73.6401	0	0	20.6405	54.3283	122.021	0	146.596	0	39.484	65.0965	66.2467	60.4091	0	0	98.0269	50.6795	49.45
Open-Reference	NoFilter	DESeq2	SD	0	4.94908	0	3.64912	0	0	0	2.97648	0	10.7918	0	10.5622	0	11.9629	0	2.67135	0	6.44141	7.10925	3.50126	0	0	8.84151	7.12786	12.1524	5.50858	8.21752	0	10.0587	0	0	3.63469	12.4831	8.86876	0	9.76686	0	6.51538	11.2627	13.6155	3.66149	0	0	10.9985	5.55313	5.98487
Open-Reference	NoFilter	NoNorm	Mean	0	65.6833	0	64.9782	0	0	0	50.5094	0	119.758	0	34.0513	0	33.5359	0	16.7292	0	50.2176	50.5487	46.5636	0	0	93.277	90.199	92.5293	55.7068	91.0915	0	74.0411	0	0	19.9495	53.0177	123.611	0	147.961	0	39.2326	62.635	64.0865	60.1891	0	0	94.9408	51.0599	50.651
Open-Reference	NoFilter	NoNorm	SD	0	5.60751	0	3.80164	0	0	0	2.85634	0	10.1385	0	11.3434	0	11.2814	0	3.1357	0	6.60829	6.53553	3.44129	0	0	9.26261	9.7941	11.0196	6.1925	8.67094	0	10.99	0	0	3.83398	13.3846	9.78958	0	10.1475	0	5.46835	12.111	15.8536	3.54536	0	0	10.6835	6.4341	6.64056
de novo	Filtered	DESeq2	Mean	0	0	0	0	0	0	0	45.4721	0	0	0	0	0	0	0	13.1856	0	0	0	34.4749	0	0	0	0	0	33.6589	0	0	112.956	0	0	31.2732	0	0	0	0	0	14.3028	0	0	0	0	0	0	0	0
de novo	Filtered	DESeq2	SD	0	0	0	0	0	0	0	2.29892	0	0	0	0	0	0	0	2.49134	0	0	0	2.96367	0	0	0	0	0	2.39893	0	0	8.68627	0	0	2.26988	0	0	0	0	0	7.94487	0	0	0	0	0	0	0	0
de novo	Filtered	NoNorm	Mean	0	0	0	0	0	0	0	45.9111	0	0	0	0	0	0	0	13.3018	0	0	0	36.6078	0	0	0	0	0	33.5115	0	0	113.706	0	0	31.261	0	0	0	0	0	20.4882	0	0	0	0	0	0	0	0
de novo	Filtered	NoNorm	SD	0	0	0	0	0	0	0	2.79211	0	0	0	0	0	0	0	2.40509	0	0	0	2.91535	0	0	0	0	0	3.4589	0	0	9.13512	0	0	2.42397	0	0	0	0	0	8.66747	0	0	0	0	0	0	0	0
de novo	NoFilter	DESeq2	Mean	0	64.5082	0	65.215	0	0	0	50.2987	0	120.865	0	32.2521	0	32.8662	0	16.4183	0	49.5572	50.4269	46.6288	0	0	92.5943	92.3785	94.8644	55.7421	91.6551	0	73.6371	0	0	19.7916	51.7882	123.442	0	146.741	0	40.0437	64.3839	66.812	60.1236	0	0	96.6452	50.5061	49.4037
de novo	NoFilter	DESeq2	SD	0	5.24391	0	3.51542	0	0	0	3.00373	0	9.03384	0	13.22	0	13.0448	0	2.9549	0	5.88588	6.84755	3.37791	0	0	9.47192	9.3014	12.7029	6.25995	8.05665	0	12.509	0	0	4.04946	14.0447	9.22215	0	10.6074	0	5.35263	11.3108	13.9314	3.50127	0	0	10.8554	5.7297	5.94566
de novo	NoFilter	NoNorm	Mean	0	65.6833	0	64.9782	0	0	0	50.5094	0	119.758	0	34.0513	0	33.5359	0	16.7292	0	50.2176	50.5487	46.5636	0	0	93.277	90.199	92.5293	55.7068	91.0915	0	74.0411	0	0	19.9495	53.0177	123.611	0	147.961	0	39.2326	62.635	64.0865	60.1891	0	0	94.9408	51.0599	50.651
de novo	NoFilter	NoNorm	SD	0	5.60751	0	3.80164	0	0	0	2.85634	0	10.1385	0	11.3434	0	11.2814	0	3.1357	0	6.60829	6.53553	3.44129	0	0	9.26261	9.7941	11.0196	6.1925	8.67094	0	10.99	0	0	3.83398	13.3846	9.78958	0	10.1475	0	5.46835	12.111	15.8536	3.54536	0	0	10.6835	6.4341	6.64056
DADA2	Filtered	DESeq2	Mean	0	0	0	0	0	0	0	51.1934	0	0	0	0	0	0	0	16.7457	0	0	0	36.4233	0	0	0	0	0	30.9915	0	0	112.086	0	0	30.304	0	0	0	0	0	14.384	0	0	0	0	0	0	0	0
DADA2	Filtered	DESeq2	SD	0	0	0	0	0	0	0	2.59411	0	0	0	0	0	0	0	2.43437	0	0	0	2.75151	0	0	0	0	0	3.88051	0	0	8.34293	0	0	2.4414	0	0	0	0	0	7.8214	0	0	0	0	0	0	0	0
DADA2	Filtered	NoNorm	Mean	0	0	0	0	0	0	0	50.8409	0	0	0	0	0	0	0	16.8107	0	0	0	36.2718	0	0	0	0	0	30.4562	0	0	111.664	0	0	30.9548	0	0	0	0	0	13.9961	0	0	0	0	0	0	0	0
DADA2	Filtered	NoNorm	SD	0	0	0	0	0	0	0	2.44266	0	0	0	0	0	0	0	2.9021	0	0	0	3.0197	0	0	0	0	0	3.76697	0	0	8.48479	0	0	2.66747	0	0	0	0	0	7.40227	0	0	0	0	0	0	0	0
DADA2	NoFilter	DESeq2	Mean	57.8117	63.8639	47.9373	76.069	48.2928	37.338	62.1133	32.9525	91.9455	112.872	32.6469	26.2062	48.1004	35.6582	93.4049	16.4248	48.9934	47.3813	47.4072	38.8729	50.5239	48.1457	39.3384	72.0567	100.311	50.35	88.1819	121.001	78.8288	48.1457	91.3617	11.4964	62.2694	140.406	65.0499	148.964	92.5293	33.9453	55.0881	41.9582	88.1155	48.1383	72.1913	46.1194	67.4379	29.6359
DADA2	NoFilter	DESeq2	SD	6.14645	3.39067	6.36157	2.67628	6.49825	11.8116	12.0689	2.67573	10.4751	8.94088	16.8368	8.70785	6.55353	9.03901	11.7344	3.59329	14.5233	5.84076	5.89549	3.20337	13.4929	6.56097	9.84536	5.13724	7.45575	4.55118	7.25098	9.36058	10.693	6.56097	9.86583	4.7915	6.43624	9.11515	5.52204	10.6962	11.0196	6.07705	12.4772	13.5023	3.05081	6.26363	3.76246	11.0715	5.66998	10.7958
DADA2	NoFilter	NoNorm	Mean	58.0884	63.6459	47.34	76.3509	47.5891	36.8529	62.6067	32.8895	92.5293	114.05	31.6824	27.2244	48.7615	37.3569	93.6968	17.0571	50.4513	47.9291	47.7371	39.3496	49.914	48.6769	40.0402	71.0516	100.996	50.6445	89.5699	118.859	76.4808	48.6769	93.113	12.2071	62.985	139.532	66.2606	148.727	92.8211	34.9498	54.3034	41.5279	88.1479	47.4771	72.9576	46.6538	67.5018	28.7761
DADA2	NoFilter	NoNorm	SD	5.96482	3.89808	5.53885	3.1067	5.90004	10.7423	10.7715	2.29154	11.0196	9.48858	16.8321	8.41609	6.81785	10.0251	11.9488	3.7327	13.7389	6.29631	5.88666	3.05709	13.6357	6.58813	9.01216	5.75051	8.32831	3.77673	9.11921	11.3153	11.6014	6.58813	11.5086	4.18564	5.85575	9.53848	4.92893	10.556	11.2706	4.45694	12.052	12.1018	2.9641	5.7182	4.02927	10.926	6.21846	10.8942
[truncated: 99 more columns]

## Sheet: Table S8
Table S8. Logistic regression coefficients for Order-Level Features from 500 Iterations.
OTU/ASV Picking Methods	Filtering	Normalization	Parameter	Bacteroidales	Clostridiales	Lactobacillales	(Intercept)	Absconditabacteriales (SR1)	Acetobacterales	Acidobacteriales	Actinomarinales	Actinomycetales	Aeromonadales	Alteromonadales	Anaerolineales	Anaeroplasmatales	Armatimonadales	Azospirillales	Babeliales	Bacillales	Bdellovibrionales	Betaproteobacteriales	Bifidobacteriales	Blastocatellales	Brachyspirales	Bradymonadales	C0119	Caldatribacteriales	Caldilineales	Campylobacterales	Candidatus Azambacteria	Candidatus Falkowbacteria	Candidatus Kaiserbacteria	Candidatus Magasanikbacteria	Candidatus Nomurabacteria	Candidatus Staskawiczbacteria bacterium RIFOXYA2_FULL_32_7	Candidatus Uhrbacteria	Cardiobacteriales	Catenulisporales	Caulobacterales	Cellvibrionales	Chitinophagales	Chlamydiales	Chloroplast	Chthoniobacterales	Coriobacteriales	Corynebacteriales	Cytophagales	Deferribacterales
Closed-Reference	Filtered	DESeq2	Mean	0	0	0	7.01182	0	0	0	0	154.022	0	0	0	0	0	0	0	-4.45567	0	0	0	17.3539	0	0	0	0	0	813.105	0	0	14.7545	0	0	0.148478	0	0	0	0	0	25.2552	0	0	0	0	0	0	0
Closed-Reference	Filtered	DESeq2	SD	0	0	0	0.635406	0	0	0	0	14.0468	0	0	0	0	0	0	0	0.729716	0	0	0	3.3264	0	0	0	0	0	173.002	0	0	12.8897	0	0	2.37595	0	0	0	0	0	20.8548	0	0	0	0	0	0	0
Closed-Reference	Filtered	NoNorm	Mean	0	0	0	6.77393	0	0	0	0	154.156	0	0	0	0	0	0	0	-4.25335	0	0	0	17.9037	0	0	0	0	0	828.735	0	0	15.118	0	0	0.0905709	0	0	0	0	0	27.4736	0	0	0	0	0	0	0
Closed-Reference	Filtered	NoNorm	SD	0	0	0	0.671862	0	0	0	0	13.2736	0	0	0	0	0	0	0	0.733251	0	0	0	3.36822	0	0	0	0	0	176.07	0	0	10.1649	0	0	2.27567	0	0	0	0	0	22.3057	0	0	0	0	0	0	0
Closed-Reference	NoFilter	DESeq2	Mean	0	16341.5	0	7.25248	929.732	0	0	0	153.535	0	-1265.49	0	-5860.41	0	-212.338	0	-4.91704	0	0	770.233	13.3601	0	0	-5381.88	5849.93	-6.68321	1848.52	-8107.83	0	-34.6032	0	0	2.2267	-12919.4	-1973.39	0	-882.945	0	11.3308	-1400.28	-8325.08	20545	0	0	-7646.11	5510.8
Closed-Reference	NoFilter	DESeq2	SD	0	11370.5	0	0.632045	1252.75	0	0	0	14.8272	0	557.893	0	5760.58	0	636.265	0	0.694079	0	0	1841.62	2.33617	0	0	5646.38	16517.3	44.8887	464.231	9009.73	0	37.9028	0	0	2.22797	3136.85	601.885	0	554.335	0	13.1191	312.608	6469.19	8708.53	0	0	3418.51	9240.51
Closed-Reference	NoFilter	NoNorm	Mean	0	11847.2	0	7.23749	734.972	0	0	0	151.701	0	-1311.14	0	-4433.59	0	-263.944	0	-4.86773	0	0	967.056	13.2352	0	0	-3991.91	5202.86	-28.0613	1810.03	-7372.09	0	-32.8627	0	0	2.16805	-12392.5	-1964.78	0	-886.082	0	11.4082	-1338.83	-8878.93	20203.8	0	0	-7304.22	6666.73
Closed-Reference	NoFilter	NoNorm	SD	0	12341.3	0	0.673963	1370.45	0	0	0	16.0088	0	487.837	0	6505.76	0	1110.85	0	0.80774	0	0	2716.69	2.52354	0	0	6141.48	10186.8	157.492	480.37	8216.93	0	36.54	0	0	2.20971	2900.1	557.263	0	680.714	0	15.2503	286.125	7090.85	8329.45	0	0	3067.47	9676.92
Open-Reference	Filtered	DESeq2	Mean	0	0	0	6.89892	0	0	0	0	152.116	0	0	0	0	0	0	0	-4.35143	0	0	0	17.0395	0	0	0	0	0	800.181	0	0	13.579	0	0	0.349029	0	0	0	0	0	23.2164	0	0	0	0	0	0	0
Open-Reference	Filtered	DESeq2	SD	0	0	0	0.699877	0	0	0	0	13.9387	0	0	0	0	0	0	0	0.732894	0	0	0	3.67467	0	0	0	0	0	183.156	0	0	12.8402	0	0	2.27377	0	0	0	0	0	24.1813	0	0	0	0	0	0	0
Open-Reference	Filtered	NoNorm	Mean	0	0	0	6.74896	0	0	0	0	155.423	0	0	0	0	0	0	0	-4.24503	0	0	0	17.3902	0	0	0	0	0	819.019	0	0	15.1981	0	0	0.0486302	0	0	0	0	0	26.0307	0	0	0	0	0	0	0
Open-Reference	Filtered	NoNorm	SD	0	0	0	0.727155	0	0	0	0	16.1686	0	0	0	0	0	0	0	0.785132	0	0	0	2.96157	0	0	0	0	0	178.828	0	0	15.3543	0	0	2.44806	0	0	0	0	0	19.2589	0	0	0	0	0	0	0
Open-Reference	NoFilter	DESeq2	Mean	0	14969.7	0	7.4527	781.698	0	0	0	154.938	0	-1193.36	0	-4319.75	0	-209.637	0	-5.26014	0	21376.5	1426.82	12.8604	0	0	-4767.9	4788.6	-9.64777	1739.5	-5228.72	0	-18.8622	0	0	6.55303	-1064.44	-1682.77	0	-761.207	0	9.08299	-1377.41	-10058.2	20139	0	0	-6633.42	4487.27
Open-Reference	NoFilter	DESeq2	SD	0	10237.7	0	0.617934	1114.46	0	0	0	17.844	0	594.241	0	5984.41	0	513.496	0	0.76988	0	4150.11	3815.52	2.62062	0	0	5267.98	9403.76	33.9348	468.263	6254.65	0	25.2631	0	0	2.51621	2987.13	570.762	0	334.503	0	11.672	293.987	7737.91	8351.32	0	0	7508.61	8487
Open-Reference	NoFilter	NoNorm	Mean	0	12348.1	0	7.33627	883.749	0	0	0	151.754	0	-1226.6	0	-2822.55	0	-271.592	0	-5.14069	0	21704.9	598.263	12.7381	0	0	-4914.27	2973.87	-16.7295	1645.67	-8127.61	0	-15.1983	0	0	7.08494	-926.618	-1680.98	0	-715.929	0	7.91106	-1379.12	-8961.93	19137.9	0	0	-6062.48	5874.46
Open-Reference	NoFilter	NoNorm	SD	0	10339.5	0	0.599182	1366.7	0	0	0	14.9907	0	649.372	0	7349.43	0	881.506	0	0.709901	0	4233.97	1281.62	2.25534	0	0	5315.1	6362.93	38.8759	434.761	9847.75	0	20.903	0	0	2.37764	2926.58	583.306	0	352.099	0	9.64323	291.116	8367.02	7898	0	0	3699.22	8369.38
de novo	Filtered	DESeq2	Mean	0	0	0	7.00652	0	0	0	0	153.882	0	0	0	0	0	0	0	-4.4705	0	0	0	17.6588	0	0	0	0	0	814.383	0	0	11.4339	0	0	0.689171	0	0	0	0	0	27.2201	0	0	0	0	0	0	0
de novo	Filtered	DESeq2	SD	0	0	0	0.704828	0	0	0	0	13.268	0	0	0	0	0	0	0	0.795949	0	0	0	3.92857	0	0	0	0	0	222.507	0	0	15.7748	0	0	2.40205	0	0	0	0	0	24.6743	0	0	0	0	0	0	0
de novo	Filtered	NoNorm	Mean	0	0	0	6.74896	0	0	0	0	155.423	0	0	0	0	0	0	0	-4.24503	0	0	0	17.3902	0	0	0	0	0	819.019	0	0	15.1981	0	0	0.0486302	0	0	0	0	0	26.0307	0	0	0	0	0	0	0
de novo	Filtered	NoNorm	SD	0	0	0	0.727155	0	0	0	0	16.1686	0	0	0	0	0	0	0	0.785132	0	0	0	2.96157	0	0	0	0	0	178.828	0	0	15.3543	0	0	2.44806	0	0	0	0	0	19.2589	0	0	0	0	0	0	0
de novo	NoFilter	DESeq2	Mean	0	13307	0	7.34718	505.835	0	0	0	149.4	0	-1049.18	0	-4329.82	0	-74.6183	0	-5.09305	0	20534.8	660.9	12.5285	0	0	-5659.02	2208.05	-13.4394	1593.91	-5327.43	0	-16.1373	0	0	6.66655	-919.264	-1624.63	0	-689.906	0	6.94285	-1331.94	-10177	17265.3	0	0	-5654.19	4771.63
de novo	NoFilter	DESeq2	SD	0	10300.8	0	0.619421	783.628	0	0	0	17.78	0	532.956	0	5930.22	0	653.141	0	0.750621	0	4738.94	1587.06	2.40075	0	0	4533.87	4121.13	36.8564	403.883	7348.85	0	23.1684	0	0	2.36737	2600.63	525.354	0	338.522	0	10.8795	263.869	6189.19	6218.55	0	0	3064.97	7842.93
de novo	NoFilter	NoNorm	Mean	0	12348.1	0	7.33627	883.749	0	0	0	151.754	0	-1226.6	0	-2822.55	0	-271.592	0	-5.14069	0	21704.9	598.263	12.7381	0	0	-4914.27	2973.87	-16.7295	1645.67	-8127.61	0	-15.1983	0	0	7.08494	-926.618	-1680.98	0	-715.929	0	7.91106	-1379.12	-8961.93	19137.9	0	0	-6062.48	5874.46
de novo	NoFilter	NoNorm	SD	0	10339.5	0	0.599182	1366.7	0	0	0	14.9907	0	649.372	0	7349.43	0	881.506	0	0.709901	0	4233.97	1281.62	2.25534	0	0	5315.1	6362.93	38.8759	434.761	9847.75	0	20.903	0	0	2.37764	2926.58	583.306	0	352.099	0	9.64323	291.116	8367.02	7898	0	0	3699.22	8369.38
DADA2	Filtered	DESeq2	Mean	0	0	0	6.74699	0	0	0	0	189.567	0	0	0	0	0	0	0	-5.18016	0	0	0	16.3847	0	0	0	0	0	747.387	0	0	9.74337	0	0	3.96882	0	0	0	0	0	19.3775	0	0	0	0	0	0	0
DADA2	Filtered	DESeq2	SD	0	0	0	0.591781	0	0	0	0	13.2434	0	0	0	0	0	0	0	0.650697	0	0	0	2.92692	0	0	0	0	0	156.204	0	0	17.4966	0	0	2.11174	0	0	0	0	0	18.8008	0	0	0	0	0	0	0
DADA2	Filtered	NoNorm	Mean	0	0	0	6.7563	0	0	0	0	189.203	0	0	0	0	0	0	0	-5.15564	0	0	0	16.3913	0	0	0	0	0	713.233	0	0	10.1223	0	0	4.01064	0	0	0	0	0	17.9213	0	0	0	0	0	0	0
DADA2	Filtered	NoNorm	SD	0	0	0	0.70204	0	0	0	0	15.7887	0	0	0	0	0	0	0	0.748912	0	0	0	3.50524	0	0	0	0	0	172.604	0	0	13.3009	0	0	2.13933	0	0	0	0	0	16.378	0	0	0	0	0	0	0
DADA2	NoFilter	DESeq2	Mean	3642.34	20294.3	806822	6.96283	623.947	341.974	-5748.17	-17802	197.698	-2721.68	-601.146	-28.3254	-2620.97	3195.86	1678.96	-202415	-5.76754	-37443.8	23157.2	0	15.5116	-575.623	75.1473	-2835.8	4835.6	-5735.51	791.811	-2779.69	-8185.1	-17.7458	422.018	-1281.72	9.85191	474.786	-3117.55	10018.2	-619.506	-15008.8	4.98734	-1337.08	670.386	11399.7	12669.8	20797.7	-3474.56	4556.53
DADA2	NoFilter	DESeq2	SD	9357.26	11496.5	217615	0.494855	1072.66	557.571	3632.49	13545.6	22.5213	3623.27	1055.35	480.984	5397.58	2944.03	677.136	46466.1	0.556164	18942.4	7163.83	0	2.78429	2993.98	318.233	3213.08	4691.28	24681.9	198.916	5286.94	8745.05	27.2426	1795.46	2709.26	3.41155	4118.35	767.783	7536.32	268.944	11160.3	7.01136	773.033	6859.12	3491.95	3838.58	18580.5	3343.15	4725.67
DADA2	NoFilter	NoNorm	Mean	3560.28	18949	784168	6.87028	977.748	347.268	-5524	-17159.8	194.093	-2161.68	-763.693	-155.32	-1077.62	3072.88	1660.83	-198146	-5.61366	-38564.8	22798.8	6.03035	15.2934	-581.565	69.0596	-3253.92	5938.1	-5363.59	776.425	-3381.8	-8447.44	-15.1656	359.181	-1446.76	9.69702	1159.14	-3119.67	9255.96	-622.573	-14950.8	8.76529	-1489.49	1758.01	11177.4	12636.5	23671.2	-3508.24	3277.93
DADA2	NoFilter	NoNorm	SD	10919.4	16495.9	215218	0.547867	1529.04	589.461	4271.34	14660.8	28.2285	3067.71	665.956	621.323	5418.12	2842.93	679.894	39770.9	0.757568	18719	7797.94	60.3035	3.35079	2215.43	261.935	3277.82	8532.49	24905.7	258.212	5790.63	9269.41	22.0604	1359.89	2817.61	2.64452	4095.41	818.254	7592.56	289.682	10733.7	25.4609	1322.93	2904.75	3947.84	3851.44	26945	2710.95	5914.98
[truncated: 100 more columns]

## Sheet: Table S9
Table S9. Random Forest 'Mean Decrease in Gini' Output for Family-Level Features from 500 Iterations.
OTU/ASV Picking Methods	Filtering	Normalization	Parameter	Coriobacteriaceae	Enterobacteriaceae	Erysipelotrichaceae	Fusobacteriaceae	Micrococcaceae	Neisseriaceae	Pasteurellaceae	Pseudomonadaceae	Streptococcaceae	Veillonellaceae	Verrucomicrobiaceae	0319-6G20	37-13	67-14	A0839	Acetobacteraceae	Acidaminococcaceae	Acidobacteriaceae (Subgroup 1)	Acidothermaceae	Actinomycetaceae	Actinospicaceae	Aerococcaceae	Aeromonadaceae	Akkermansiaceae	AKYH767	Alcanivoracaceae	Alteromonadaceae	Anaerolineaceae	Anaeroplasmataceae	Aquaspirillaceae	Arcobacteraceae	Atopobiaceae	Azospirillaceae	Babeliaceae	Bacillaceae	Bacteriovoracaceae	bacterium enrichment culture clone JCA3	Bacteroidaceae	Bacteroidetes vadinHA17	Barnesiellaceae	Bdellovibrionaceae	Beijerinckiaceae	Beutenbergiaceae	BIrii41	Blastocatellaceae	Bogoriellaceae
Closed-Reference	Filtered	DESeq2	Mean	0	0	0	18.707	23.3527	0	0	29.8581	31.2809	0	13.574	27.2197	0	0	0	21.1485	0	0	41.6796	0	0	49.0961	0	0	0	6.55943	12.2926	0	0	0	0	0	0	0	0	0	9.70657	8.36307	11.9657	15.7527	0	0	41.6543	0	0	0
Closed-Reference	Filtered	DESeq2	SD	0	0	0	0.555292	0.699687	0	0	0.747959	0.690411	0	0.651051	1.16361	0	0	0	0.697052	0	0	0.938166	0	0	1.07389	0	0	0	0.298107	0.436596	0	0	0	0	0	0	0	0	0	0.303668	0.290026	0.452299	0.446668	0	0	0.933195	0	0	0
Closed-Reference	Filtered	NoNorm	Mean	0	0	0	18.6984	23.2465	0	0	30.0572	31.2876	0	13.6337	27.225	0	0	0	21.0399	0	0	41.4548	0	0	49.1844	0	0	0	6.54549	12.3091	0	0	0	0	0	0	0	0	0	9.69293	8.34211	11.9476	16.2512	0	0	41.4669	0	0	0
Closed-Reference	Filtered	NoNorm	SD	0	0	0	0.601159	0.600377	0	0	0.815148	0.636395	0	0.66189	1.06507	0	0	0	0.715263	0	0	0.952871	0	0	1.08523	0	0	0	0.296923	0.476802	0	0	0	0	0	0	0	0	0	0.29724	0.28567	0.413744	0.439044	0	0	0.839921	0	0	0
Closed-Reference	NoFilter	DESeq2	Mean	0.752107	0.0405881	0.0493584	18.0425	23.0232	0.595963	1.07609	27.9417	30.2838	0.1871	12.8081	26.0032	0	0.448489	3.09534	20.748	0	0	38.4867	0.017799	0.107109	44.6312	0.0820586	2.79647	0	6.59992	12.8937	0.0102847	0.16568	0	0	0	0.0446144	0	0.0887552	3.11326	8.95781	8.3512	12.3371	14.8602	3.81329	0.015813	38.9561	0	0.377909	0
Closed-Reference	NoFilter	DESeq2	SD	0.0700187	0.0129533	0.0154716	0.516032	0.530047	0.0659916	0.120127	0.553293	0.533405	0.0325789	0.512688	0.936904	0	0.0602565	0.185147	0.621977	0	0	0.764037	0.00804499	0.0285985	0.734069	0.021587	0.142928	0	0.273557	0.444627	0.00519942	0.0304756	0	0	0	0.0147846	0	0.0220327	0.222745	0.271421	0.226295	0.416382	0.516875	0.172934	0.0076	0.86136	0	0.0449469	0
Closed-Reference	NoFilter	NoNorm	Mean	0.747209	0.0420499	0.0513496	17.803	23.0335	0.599177	1.10264	28.0092	30.1971	0.183507	12.8351	25.8583	0	0.456241	3.10291	20.6666	0	0	38.4271	0.0184332	0.10635	44.7189	0.0820689	2.79428	0	6.49061	12.8975	0.00989328	0.16015	0	0	0	0.0431775	0	0.0862645	3.13742	8.91564	8.38784	12.1347	14.792	3.82934	0.0159863	38.9494	0	0.383222	0
Closed-Reference	NoFilter	NoNorm	SD	0.082438	0.0160375	0.0182067	0.538249	0.587049	0.0928363	0.113035	0.62466	0.541147	0.0345884	0.558824	0.84012	0	0.0562209	0.173941	0.644824	0	0	0.825386	0.00729251	0.0245288	0.767166	0.020777	0.132824	0	0.262822	0.485232	0.00546873	0.0304387	0	0	0	0.015369	0	0.0251749	0.181571	0.298707	0.241762	0.395017	0.462774	0.19535	0.00821561	0.835534	0	0.0507345	0
Open-Reference	Filtered	DESeq2	Mean	0	0	0	18.6036	23.2821	0	0	29.9519	31.2959	0	13.8192	27.4243	0	0	0	20.995	0	0	41.5353	0	0	49.1456	0	0	0	6.57626	12.2968	0	0	0	0	0	0	0	0	0	9.80087	8.32981	12.032	15.8234	0	0	41.6199	0	0	0
Open-Reference	Filtered	DESeq2	SD	0	0	0	0.54001	0.610501	0	0	0.794279	0.676478	0	0.688952	1.27989	0	0	0	0.651652	0	0	0.984544	0	0	0.86644	0	0	0	0.267994	0.448203	0	0	0	0	0	0	0	0	0	0.316855	0.293438	0.430397	0.518847	0	0	0.96135	0	0	0
Open-Reference	Filtered	NoNorm	Mean	0	0	0	18.6408	23.4728	0	0	30.1171	31.274	0	13.7708	27.0744	0	0	0	20.9384	0	0	41.7052	0	0	49.2985	0	0	0	6.53971	12.2668	0	0	0	0	0	0	0	0	0	9.75337	8.37214	12.0962	16.2285	0	0	41.7547	0	0	0
Open-Reference	Filtered	NoNorm	SD	0	0	0	0.583116	0.65118	0	0	0.74577	0.686883	0	0.641247	1.04993	0	0	0	0.710185	0	0	0.949573	0	0	1.01141	0	0	0	0.33814	0.485669	0	0	0	0	0	0	0	0	0	0.300534	0.304012	0.407071	0.511865	0	0	1.01715	0	0	0
Open-Reference	NoFilter	DESeq2	Mean	0.752121	0.0509284	0.0511604	18.0335	23.034	0.584144	1.10757	27.8815	30.4302	0.185405	12.8662	26.1265	0	0.452277	3.10112	20.6608	0	0	38.3594	0.0178452	0.101991	44.9079	0.0880507	2.77023	0	6.64825	12.9655	0.0102719	0.156903	0	0	0	0.0444883	0	0.0913287	3.16007	8.87703	8.46127	12.3398	14.7913	3.7875	0.0154715	38.9762	0	0.376518	0
Open-Reference	NoFilter	DESeq2	SD	0.0959017	0.0150013	0.0183909	0.543008	0.513427	0.0760122	0.105714	0.617124	0.616292	0.042794	0.570267	0.899598	0	0.0552145	0.234072	0.654525	0	0	0.852885	0.00796659	0.0189097	0.850335	0.0193688	0.132979	0	0.236305	0.406376	0.00550916	0.0239815	0	0	0	0.0208581	0	0.0215288	0.184149	0.287126	0.254685	0.443619	0.44364	0.239814	0.00751469	0.849121	0	0.0485956	0
Open-Reference	NoFilter	NoNorm	Mean	0.753712	0.0493158	0.0480153	17.7933	22.8819	0.600842	1.10319	27.891	30.2019	0.184232	12.9777	26.1669	0	0.445415	3.14027	20.556	0	0	38.61	0.0187338	0.0967449	44.6526	0.0834677	2.76857	0	6.58556	12.949	0.00948011	0.157851	0	0	0	0.0421226	0	0.0934502	3.19887	8.93366	8.45669	12.2258	14.6802	3.82101	0.0136738	38.7939	0	0.377962	0
Open-Reference	NoFilter	NoNorm	SD	0.0856222	0.0180112	0.0162684	0.489725	0.553251	0.0845846	0.112567	0.680075	0.600475	0.0327735	0.641969	1.02795	0	0.0554809	0.172023	0.618784	0	0	0.849189	0.00919474	0.022875	0.824814	0.0232239	0.15351	0	0.288395	0.409348	0.00501899	0.0335263	0	0	0	0.0132403	0	0.0232858	0.183634	0.292794	0.20896	0.380227	0.401365	0.221039	0.00665681	0.863231	0	0.0580175	0
de novo	Filtered	DESeq2	Mean	0	0	0	18.7321	23.3233	0	0	30.1989	31.3739	0	13.8452	27.4709	0	0	0	20.907	0	0	41.7426	0	0	49.4764	0	0	0	6.52418	24.2123	0	0	0	0	0	0	0	0	0	9.80456	8.44903	11.9944	15.8063	0	0	41.4898	0	0	0
de novo	Filtered	DESeq2	SD	0	0	0	0.586988	0.639075	0	0	0.83096	0.666486	0	0.709687	1.0628	0	0	0	0.644421	0	0	0.825042	0	0	0.933895	0	0	0	0.33051	0.625973	0	0	0	0	0	0	0	0	0	0.350121	0.267122	0.432204	0.472861	0	0	0.947643	0	0	0
de novo	Filtered	NoNorm	Mean	0	0	0	18.7811	23.3293	0	0	30.1987	31.1961	0	13.8189	27.4046	0	0	0	20.9227	0	0	41.6591	0	0	49.6075	0	0	0	6.55093	24.4138	0	0	0	0	0	0	0	0	0	9.77464	8.50147	11.9772	16.3214	0	0	41.6194	0	0	0
de novo	Filtered	NoNorm	SD	0	0	0	0.599853	0.659538	0	0	0.66147	0.678225	0	0.683372	1.09064	0	0	0	0.700894	0	0	0.978738	0	0	1.0278	0	0	0	0.309772	0.704755	0	0	0	0	0	0	0	0	0	0.336227	0.281026	0.408735	0.582603	0	0	0.956482	0	0	0
de novo	NoFilter	DESeq2	Mean	0.754106	0.0488823	0.0555358	17.9807	23.1904	0.573334	1.09097	27.9561	30.4018	0.178212	12.8348	26.088	0	0.492651	3.12825	20.5406	0	0	38.6585	0.0189342	0.100711	44.8406	0.0866758	2.78196	0	6.62748	24.4444	0.0083865	0.158833	0	0	0	0.0458918	0	0.0954265	3.19574	8.99803	8.5729	12.1613	14.8555	3.73919	0.0154882	38.6555	0	0.373594	0
de novo	NoFilter	DESeq2	SD	0.0779717	0.0194596	0.0206474	0.41891	0.593004	0.0644273	0.122674	0.679886	0.642164	0.0361747	0.47376	0.991457	0	0.0733952	0.189123	0.549257	0	0	0.853678	0.0099378	0.0245259	0.78141	0.0192186	0.149146	0	0.25292	0.587589	0.00485025	0.0261836	0	0	0	0.0163014	0	0.0243913	0.19898	0.283351	0.264346	0.391514	0.40064	0.250343	0.00867978	0.798011	0	0.0496426	0
de novo	NoFilter	NoNorm	Mean	0.738345	0.0499525	0.0526591	17.8638	23.0371	0.587314	1.05803	28.0396	30.1476	0.173525	12.8327	26.1248	0	0.489271	3.10806	20.6583	0	0	38.4539	0.0175328	0.100663	44.924	0.0883046	2.77957	0	6.54756	24.5642	0.0101901	0.163558	0	0	0	0.0444695	0	0.0899819	3.17963	8.99655	8.50501	12.1702	14.9623	3.767	0.015468	38.5186	0	0.381648	0
de novo	NoFilter	NoNorm	SD	0.0744239	0.016156	0.0164672	0.470341	0.53472	0.0844437	0.109763	0.603874	0.532739	0.0374454	0.599972	0.955578	0	0.0632926	0.192508	0.636862	0	0	0.726413	0.00780392	0.0243206	0.889626	0.0186778	0.125538	0	0.231224	0.654433	0.00461522	0.0268374	0	0	0	0.0161652	0	0.0237691	0.193646	0.309739	0.25311	0.421725	0.458911	0.250878	0.00837135	0.708733	0	0.0529928	0
DADA2	Filtered	DESeq2	Mean	0	0	0	19.9192	23.0041	0	0	29.4705	30.7564	0	13.2616	26.9267	0	0	0	20.6764	0	0	38.8021	0	0	47.3183	0	3.37442	0	8.43632	10.8209	0	0	0	0	0	0	0	0	4.06027	10.0933	8.34666	12.4395	16.7137	0	0	43.0483	0	0	0
DADA2	Filtered	DESeq2	SD	0	0	0	0.697225	0.601951	0	0	0.757136	0.693243	0	0.587542	1.08026	0	0	0	0.676507	0	0	0.864558	0	0	0.854923	0	0.169887	0	0.440535	0.439548	0	0	0	0	0	0	0	0	0.231287	0.34227	0.284146	0.448393	0.60342	0	0	0.923431	0	0	0
DADA2	Filtered	NoNorm	Mean	0	0	0	19.9427	23.0858	0	0	29.3065	30.8111	0	13.1327	26.9938	0	0	0	20.6882	0	0	38.6661	0	0	47.2899	0	3.38079	0	8.5205	10.8583	0	0	0	0	0	0	0	0	4.09446	10.0972	8.36737	12.3453	16.7648	0	0	43.046	0	0	0
DADA2	Filtered	NoNorm	SD	0	0	0	0.600444	0.652243	0	0	0.753706	0.645497	0	0.655823	0.982741	0	0	0	0.670681	0	0	0.878224	0	0	0.951513	0	0.165326	0	0.330265	0.422809	0	0	0	0	0	0	0	0	0.196532	0.331243	0.261457	0.515865	0.549521	0	0	1.12557	0	0	0
DADA2	NoFilter	DESeq2	Mean	1.06673	0.17199	0.0318952	19.1581	22.1284	0.696598	0.841218	26.8582	29.6697	0.367469	11.6569	25.3861	0.537478	0.330137	3.21938	20.1981	0.020886	0.0250087	35.0977	0.0179797	0.428133	41.4319	0.442627	3.2359	0.541569	8.43643	11.7109	0.0194077	0.204429	0.157589	0.0549222	0.575548	0.155637	0.029435	0.532701	3.86351	9.11982	8.51767	12.2784	15.3709	4.43737	0.0167534	38.2847	0.0727872	0.587315	0.0199074
DADA2	NoFilter	DESeq2	SD	0.0301528	0.0267411	0.00433421	1.0263	0.671739	0.00281272	0.110762	0.252322	1.51424	0.0768791	0.473591	0.264301	0.0165979	0.0138214	0.0759167	0.257417	0.00309058	0.0107298	0.0073199	0.0228617	0.0628371	0.482329	0.00703842	0.241262	0.0750609	0.20344	0.511003	0.00244889	0.0522649	0.00444372	0.005113	0.0244572	0.0380653	0.0177601	0.0653123	0.0276571	0.254055	0.0749902	0.119607	0.107306	0.195134	0.00894545	0.452506	0.039313	0.0298822	0.0128479
DADA2	NoFilter	NoNorm	Mean	0.937328	0.161958	0.0270824	18.529	21.9494	0.637913	0.909061	27.0426	29.493	0.366734	11.8729	25.4845	0.49158	0.36018	3.29699	19.5922	0.0260504	0.0367018	35.1348	0.0125683	0.366605	41.2604	0.411906	3.35968	0.582386	7.97108	11.4196	0.0179793	0.167027	0.121923	0.0477163	0.637561	0.169165	0.0259247	0.564707	4.01827	9.40949	8.44715	12.5749	15.5948	4.49764	0.0124062	39.0082	0.0818725	0.438014	0.0298376
DADA2	NoFilter	NoNorm	SD	0.0330445	0.0328016	0.0166697	0.962308	0.14573	0.0771494	0.110355	0.0302312	0.276904	0.055531	0.271737	0.743407	0.0556042	0.0467534	0.192686	0.51091	0.00792802	0.012823	0.908122	0.00340915	0.0809127	0.688349	0.0831368	0.107724	0.127186	0.435451	0.418678	0.0115946	0.0485598	0.0313596	0.00951337	0.0739136	0.0304166	0.00239409	0.0469395	0.154761	0.55144	0.306199	0.327435	0.424764	0.278559	0.00827436	0.842154	0.014582	0.0717138	0.00923852
[truncated: 215 more columns]

## Sheet: Table S10
Table S10. xgBoost 'Gain' Output for Family-Level Features from 500 Iterations.
OTU/ASV Picking Methods	Filtering	Normalization	Fusobacteriaceae	Micrococcaceae	Pasteurellaceae	Pseudomonadaceae	Streptococcaceae	Verrucomicrobiaceae	0319-6G20	A0839	Acetobacteraceae	Acidothermaceae	Aerococcaceae	Akkermansiaceae	Alcanivoracaceae	Alteromonadaceae	Bacteriovoracaceae	bacterium enrichment culture clone JCA3	Bacteroidaceae	Bacteroidetes vadinHA17	Barnesiellaceae	Bdellovibrionaceae	Beutenbergiaceae	Burkholderiaceae	Candidatus Staskawiczbacteria bacterium RIFOXYA2_FULL_32_7	Carnobacteriaceae	Clostridiaceae 1	Clostridiales vadinBB60 group	Coriobacteriales Incertae Sedis	Corynebacteriaceae	Crocinitomicaceae	Cyclobacteriaceae	D05-2	Defluviitaleaceae	Deinococcaceae	Demequinaceae	Dietziaceae	Enterococcaceae	Family XII	Family XIII	Firmicutes bacterium CAG:822	Flavobacteriaceae	Gemmataceae	Helianthus annuus (common sunflower)	Helicobacteraceae	Herpetosiphonaceae	Iamiaceae	Isosphaeraceae	JG30-KF-CM45
Closed-Reference	Filtered	DESeq2	0.0446629	0.0525854	0	0.071765	0.0545678	0.0894598	0.0650299	0	0.0355986	0.164087	0.110056	0	0.00290013	0.0163065	0	0.0078201	0.0061921	0.00875408	0.0285882	0	0.0826248	0.0113574	0	0	0.0165139	0	0	0	0	0	0	0.0589492	0.0423501	0.00600387	0.41095	0.20527	0	0.384008	0	0	0.17314	0.1376	0.0324108	0.00481276	0	0.0126194	0.0741823
Closed-Reference	Filtered	DESeq2	0.0112774	0.0129693	0	0.0134154	0.0108993	0.0101308	0.0119636	0	0.0107099	0.0238572	0.0202963	0	0.00305784	0.00572553	0	0.00472926	0.00476932	0.00528263	0.00840528	0	0.0135034	0.00565175	0	0	0.00649597	0	0	0	0	0	0	0.0111311	0.0116062	0.00312174	0.023261	0.0210502	0	0.019294	0	0	0.018738	0.0171514	0.00875931	0.0039685	0	0.00649559	0.01429
Closed-Reference	Filtered	NoNorm	0.0435124	0.0552091	0	0.0717586	0.0571465	0.090384	0.0646658	0	0.0354543	0.157016	0.108925	0	0.00335563	0.0172105	0	0.00835743	0.00601224	0.00850191	0.0309685	0	0.0862561	0.0121599	0	0	0.0164347	0	0	0	0	0	0	0.0593544	0.042875	0.00602474	0.413875	0.20321	0	0.379761	0	0	0.176042	0.137804	0.0340787	0.00639045	0	0.0113157	0.0770469
Closed-Reference	Filtered	NoNorm	0.011142	0.0117771	0	0.0135443	0.0114727	0.0103872	0.0112403	0	0.0117983	0.0223544	0.0186663	0	0.00290877	0.00614389	0	0.00545241	0.00400299	0.00443351	0.00863333	0	0.0146329	0.00546897	0	0	0.0070252	0	0	0	0	0	0	0.0122223	0.0123566	0.00369514	0.0207945	0.0213578	0	0.0208213	0	0	0.0176805	0.0172923	0.0101291	0.00424275	0	0.00538076	0.0125714
Closed-Reference	NoFilter	DESeq2	0.0391567	0.0480362	8.38554e-05	0.0656485	0.0523548	0.0977229	0.0639082	0.00741138	0.0342756	0.1558	0.103409	0.00675172	0.00267191	0.0167868	0.000955553	0.00758715	0.00591177	0.00908633	0.0288797	0.00461218	0.0848732	0.0106581	0.000103335	0.00651934	0.0143813	0.000154768	0	0.00222782	0.00147528	0.0102592	0	0.0567938	0.0385161	0.00500368	0.411197	0.210714	0.00218465	0.364999	0.0476058	0.000107612	0.173646	0.137239	0.0204548	0.0065893	0	0.0141087	0.0732308
Closed-Reference	NoFilter	DESeq2	0.0110749	0.00925995	0.000500332	0.0128914	0.010456	0.0108442	0.0106296	0.00561566	0.0100198	0.0249288	0.0187568	0.00456199	0.00314857	0.00681966	0.00170269	0.00481902	0.00428908	0.00484618	0.00784869	0.00325243	0.0119702	0.00487534	0.000400084	0.00561539	0.00735049	0.000516379	0	0.00206748	0.00222791	0.0056261	0	0.0131265	0.01016	0.00315734	0.0238492	0.02094	0.00328366	0.022294	0.00835841	0.000455465	0.0197895	0.0210277	0.00748757	0.00427489	0	0.00643084	0.0129944
Closed-Reference	NoFilter	NoNorm	0.0391146	0.0496415	4.8119e-05	0.0697655	0.0540901	0.0984753	0.0599549	0.0102635	0.0343949	0.158074	0.110165	0.00862335	0.00262673	0.0154878	0.000787018	0.00735233	0.00566618	0.0081096	0.0285754	0.00477784	0.084825	0.0116333	0.000184215	0.00698675	0.0141079	0	0	0.00203089	0.00120478	0.0102855	4.77611e-05	0.0522163	0.0365082	0.00419548	0.404769	0.208339	0.00149955	0.36782	0.049394	0.000284649	0.170261	0.13463	0.0212056	0.00607686	0	0.0130224	0.0741133
Closed-Reference	NoFilter	NoNorm	0.0105433	0.0101704	0.000265033	0.0130958	0.0106084	0.00879568	0.0115757	0.00541124	0.00992067	0.021596	0.0177752	0.00455008	0.0028772	0.00717978	0.00114355	0.0046957	0.00415548	0.00459513	0.00774851	0.0036679	0.0168462	0.00532248	0.000662665	0.00471631	0.00779401	0	0	0.00232796	0.00222104	0.00558177	0.000373026	0.0118312	0.0114538	0.00340441	0.021869	0.0228219	0.00243968	0.0219507	0.00893954	0.000716205	0.0214605	0.0196988	0.00819212	0.00392141	0	0.00662733	0.0113778
Open-Reference	Filtered	DESeq2	0.0429017	0.0536396	0	0.0702467	0.053382	0.0918859	0.0671157	0	0.03855	0.155869	0.111653	0	0.00378383	0.0161865	0	0.00764324	0.00605547	0.00748757	0.0294789	0	0.0848041	0.0121417	0	0	0.0172309	0	0	0	0	0	0	0.0592995	0.0425469	0.00549063	0.408689	0.211333	0	0.380505	0	0	0.174132	0.138808	0.0298885	0.00558504	0	0.0118136	0.075316
Open-Reference	Filtered	DESeq2	0.00961323	0.00973675	0	0.0138316	0.0123062	0.0103194	0.0127371	0	0.010586	0.0211089	0.0185442	0	0.00404489	0.00596962	0	0.00472076	0.00434943	0.00458827	0.00877186	0	0.0164825	0.00545262	0	0	0.00695923	0	0	0	0	0	0	0.0128523	0.0116357	0.00301306	0.0197949	0.0202525	0	0.0195501	0	0	0.0205067	0.0172749	0.00846629	0.00400104	0	0.00579949	0.0112376
Open-Reference	Filtered	NoNorm	0.0416808	0.0560259	0	0.0724413	0.0567478	0.0935924	0.0640987	0	0.0405901	0.159261	0.10888	0	0.00283452	0.0155839	0	0.0083875	0.00630631	0.00944891	0.0298135	0	0.083305	0.0120856	0	0	0.0172825	0	0	0	0	0	0	0.0611855	0.0428854	0.005962	0.409977	0.207142	0	0.375328	0	0	0.171482	0.137201	0.0297202	0.00587259	0	0.0134493	0.0754152
Open-Reference	Filtered	NoNorm	0.0101957	0.0119559	0	0.0122797	0.0117556	0.0111942	0.011271	0	0.010288	0.0229269	0.0186665	0	0.00308264	0.00657764	0	0.00432637	0.00364642	0.00500371	0.00770786	0	0.0149784	0.00623425	0	0	0.00744723	0	0	0	0	0	0	0.0119761	0.0107941	0.00343292	0.0207307	0.019546	0	0.020472	0	0	0.0198974	0.0164258	0.0090426	0.00387769	0	0.00595393	0.011871
Open-Reference	NoFilter	DESeq2	0.0399305	0.0495673	5.42312e-05	0.0707275	0.0538873	0.0976	0.0652456	0.00977136	0.0363373	0.158892	0.109877	0.00705295	0.00383696	0.018135	0.000726269	0.0080668	0.00619169	0.00863857	0.0280382	0.00457194	0.0856542	0.0115781	5.40916e-05	0.00704521	0.0150454	3.66148e-05	0	0.00198702	0.00173752	0.0102676	0	0.0565357	0.0396493	0.0045701	0.407802	0.206213	0.0014555	0.364449	0.0492605	0.000140713	0.170911	0.132782	0.0171024	0.00406705	0	0.0123195	0.0729661
Open-Reference	NoFilter	DESeq2	0.0105353	0.00944172	0.000423559	0.0126119	0.01055	0.0107059	0.0111526	0.00550198	0.0092796	0.0229453	0.0155807	0.0042516	0.0034781	0.00735592	0.0013128	0.00483486	0.00458002	0.0048742	0.00811352	0.00336839	0.0142975	0.00510782	0.000214413	0.00440487	0.00629557	0.00028597	0	0.00236149	0.00264441	0.00528332	0	0.0132798	0.0097007	0.0027395	0.0237687	0.0221287	0.00265366	0.0218526	0.00822158	0.000599405	0.0212556	0.0158346	0.00718513	0.00344253	0	0.00672001	0.0129807
Open-Reference	NoFilter	NoNorm	0.0389453	0.0472185	0	0.0656385	0.0530222	0.100691	0.0628886	0.0102815	0.0358897	0.162077	0.109772	0.00774591	0.00302555	0.0176288	0.000957738	0.00735937	0.00561536	0.00885444	0.0295203	0.00457363	0.0820633	0.0112762	0.000157508	0.007067	0.0146113	3.25855e-05	0	0.00256836	0.00139446	0.0103658	0	0.0577942	0.042854	0.00599726	0.400299	0.210143	0.0022471	0.367199	0.0483558	0.000145972	0.177017	0.136431	0.0179386	0.00503392	0	0.0125328	0.0732506
Open-Reference	NoFilter	NoNorm	0.0100919	0.009885	0	0.011482	0.0120267	0.0106624	0.00971915	0.00563401	0.00982794	0.0210561	0.0217727	0.00485473	0.00357753	0.00705598	0.00138638	0.00475096	0.00376195	0.00524815	0.00936765	0.00405828	0.0169888	0.00448824	0.000588929	0.00485301	0.00577444	0.000256579	0	0.00225086	0.00251372	0.00502049	0	0.0123234	0.0122003	0.00345227	0.0221188	0.0217421	0.00274121	0.0193286	0.00776707	0.000586499	0.0202041	0.0156493	0.00706467	0.00382825	0	0.00606399	0.0126791
de novo	Filtered	DESeq2	0.0422191	0.0522253	0	0.0724826	0.0546816	0.0918094	0.0642242	0	0.0409044	0.157167	0.113315	0	0.00322151	0.0406737	0	0.0086123	0.00595426	0.00860012	0.0315898	0	0.0806223	0.0115759	0	0	0	0	0	0	0	0	0	0.0619514	0.0415406	0.00618682	0.410342	0.212815	0	0.381294	0	0	0.173756	0.131714	0.0288084	0.00484091	0	0.0106106	0.07559
de novo	Filtered	DESeq2	0.0104659	0.00978947	0	0.0125521	0.0111045	0.00975656	0.0113138	0	0.010564	0.020667	0.0190989	0	0.00337533	0.0116512	0	0.00453042	0.00397237	0.0051564	0.00784162	0	0.0153853	0.00534492	0	0	0	0	0	0	0	0	0	0.0128808	0.0119147	0.00391668	0.0219508	0.0224842	0	0.0195669	0	0	0.0214421	0.015115	0.00941894	0.00382599	0	0.00595138	0.0134007
de novo	Filtered	NoNorm	0.0440617	0.0524632	0	0.0709099	0.056069	0.091394	0.0656705	0	0.037328	0.156948	0.113492	0	0.00283182	0.0416534	0	0.00853121	0.00563423	0.00862739	0.0317227	0	0.0831114	0.0122692	0	0	0	0	0	0	0	0	0	0.0577688	0.0432443	0.00631672	0.40755	0.210608	0	0.375182	0	0	0.171837	0.138559	0.028066	0.00528775	0	0.0124549	0.0758759
de novo	Filtered	NoNorm	0.0115635	0.0123089	0	0.0144286	0.0103654	0.0103216	0.0106968	0	0.0102563	0.0211128	0.0196516	0	0.00310062	0.010566	0	0.00407828	0.00391152	0.00431348	0.00890837	0	0.0143893	0.00547611	0	0	0	0	0	0	0	0	0	0.0122501	0.0112135	0.00369226	0.0210948	0.0207889	0	0.0199548	0	0	0.0215515	0.0159081	0.0097208	0.00378871	0	0.00609815	0.0125658
de novo	NoFilter	DESeq2	0.0398071	0.0497102	8.08479e-05	0.0682606	0.0554335	0.0984903	0.0661293	0.0100995	0.0357668	0.157113	0.112042	0.00672974	0.00349318	0.0426434	0.000998528	0.00779185	0.00591855	0.00877122	0.0316672	0.00384735	0.0834231	0.0126987	8.29783e-05	0.00709235	0	3.13542e-05	0	0.00250368	0.00189803	0.0106794	0	0.0519149	0.0399361	0.00482356	0.401304	0.213381	0.00136321	0.370592	0.0468195	0.000341237	0.174476	0.128498	0.0180703	0.00512	0	0.0133526	0.0711973
de novo	NoFilter	DESeq2	0.0103894	0.0114699	0.000361457	0.0124497	0.0120206	0.00926188	0.0120218	0.00568169	0.008931	0.0204324	0.0188074	0.00459515	0.00313533	0.0126023	0.0015477	0.00428095	0.00428177	0.00543116	0.00707741	0.0030745	0.0137818	0.00602257	0.000453725	0.00439453	0	0.000244884	0	0.00251637	0.00292922	0.00462891	0	0.0132312	0.0102943	0.00312265	0.0221675	0.0211391	0.00249779	0.0188029	0.00893628	0.000817016	0.0192627	0.0192293	0.00664711	0.00371017	0	0.00600171	0.0109449
de novo	NoFilter	NoNorm	0.0408775	0.0506607	6.43733e-05	0.0674997	0.0565174	0.0965817	0.0660737	0.0108238	0.0362819	0.159622	0.107838	0.00708609	0.00272399	0.0411191	0.00111007	0.00748445	0.00623977	0.00867626	0.0287677	0.00472385	0.0813142	0.0109848	0.000220903	0.0064626	0	6.5475e-05	2.20323e-05	0.00197108	0.00172194	0.0100871	0	0.0540611	0.0388776	0.00491187	0.404798	0.208933	0.00256511	0.368197	0.0477669	0.000150526	0.176632	0.130966	0.0180746	0.00590918	0	0.0117579	0.0711527
de novo	NoFilter	NoNorm	0.00972147	0.0115806	0.000291434	0.0119482	0.0114903	0.0119701	0.012469	0.0068145	0.0105098	0.0237412	0.0198281	0.00441526	0.0035447	0.0114151	0.00155186	0.00472279	0.00454088	0.00479758	0.0071882	0.00322259	0.0149961	0.00483881	0.000621994	0.00527046	0	0.000358603	0.000172078	0.00200453	0.00219485	0.00439931	0	0.010592	0.011096	0.00307716	0.0191889	0.0225116	0.00308728	0.0210984	0.00778179	0.000504777	0.0211995	0.0183424	0.00798145	0.00391339	0	0.00619583	0.0121235
DADA2	Filtered	DESeq2	0.0521859	0.055958	0	0.0632319	0.0518312	0.0865873	0.065294	0	0.0376157	0.121636	0.0895083	0.0105864	0.0093367	0.0130141	0.0019451	0.0111821	0.00959581	0.0104792	0.0388541	0	0.0927367	0.0152396	0	0	0.0105839	0	0	0	0	0	0	0.0732212	0.0488821	0.0067446	0.378007	0.185935	0	0.346379	0	0	0.173916	0.136441	0.0225395	0.00567083	0	0.0100893	0.0718116
DADA2	Filtered	DESeq2	0.0119198	0.0123734	0	0.0121707	0.0115191	0.0134881	0.0130333	0	0.00927588	0.023433	0.0179343	0.00519982	0.00579175	0.00587624	0.0021944	0.00590826	0.00580356	0.00622808	0.00934637	0	0.0175763	0.00702695	0	0	0.00558074	0	0	0	0	0	0	0.0127962	0.0120451	0.00397422	0.024387	0.0241448	0	0.0219808	0	0	0.0174855	0.0183844	0.00766419	0.00402366	0	0.00618341	0.0118092
DADA2	Filtered	NoNorm	0.0510489	0.0574588	0	0.0632922	0.0528169	0.0856771	0.0661759	0	0.0393005	0.114516	0.0880717	0.00950319	0.00894143	0.0147449	0.00225639	0.00933041	0.00757921	0.01121	0.0388345	0	0.0940659	0.0151823	0	0	0.011151	0	0	0	0	0	0	0.0720532	0.0488087	0.00649013	0.371841	0.190125	0	0.348609	0	0	0.169417	0.137224	0.0216096	0.00630565	0	0.00910301	0.0692082
DADA2	Filtered	NoNorm	0.0125865	0.0133107	0	0.0125942	0.0118111	0.0105447	0.013351	0	0.0110986	0.021205	0.0177175	0.00506912	0.00519776	0.00668213	0.00249368	0.00493292	0.00488429	0.00581199	0.010383	0	0.0181143	0.00622166	0	0	0.00532978	0	0	0	0	0	0	0.0127844	0.0114512	0.00394284	0.0234129	0.0231683	0	0.0198944	0	0	0.0212416	0.018787	0.00867399	0.00418323	0	0.00553268	0.0107631
DADA2	NoFilter	DESeq2	0.0456435	0.047192	0	0.0571514	0.0354771	0.0833971	0.0543792	0.00685511	0.0438455	0.0791789	0.0944781	0.0167229	0.0168909	0.0178525	0.000702768	0.00409418	0.00661839	0.0140571	0.0331632	0.00378858	0.0894139	0.0125871	0	0.00792982	0.00839765	0.00096247	0	0	0.0010328	0.0132782	0.00388102	0.0590994	0.0358387	0.00951979	0.378268	0.189985	0	0.324131	0.047662	0	0.185823	0.146986	0.014406	0.00779576	0	0.0124077	0.0748582
DADA2	NoFilter	DESeq2	0.0114494	0.00570667	0	0.0155954	0.00351059	0.0107296	0.00646073	0.000565157	0.00451893	0.00587778	0.0183387	0.00286819	0.00752508	0.00304627	0.000993864	0.00471771	0.000322628	0.00087944	0.00443746	0.00124653	0.00856729	0.00186012	0	0.0081125	0.0031137	0.00136114	0	0	0.00146061	0.00508359	0.0054886	0.0238985	0.00290143	0.00173886	0.0108026	0.016262	0	0.00265555	0.00357219	0	0.0192275	0.035943	0.000402773	0.00506384	0	0.00143982	0.0148612
DADA2	NoFilter	NoNorm	0.0358443	0.0734729	0	0.0696215	0.0418904	0.0903063	0.0742258	7.27724e-05	0.0431708	0.122126	0.091464	0.00846233	0.0113384	0.0140701	0	0.0128612	0.00925222	0.0145273	0.0468158	0.00329558	0.106177	0.0216515	0	0.00676753	0.0139874	0.000382528	0	0.00274091	0.000368638	0.00703924	0.000590633	0.0819015	0.0502694	0.00240034	0.368377	0.185575	0	0.312941	0.043517	0.00307455	0.163671	0.128404	0.0120509	0.00968434	0	0.009131	0.0680076
DADA2	NoFilter	NoNorm	0.0120484	0.0160038	0	0.0100543	0.0129651	0.00908462	0.00669739	0.000125358	0.0120129	0.0141065	0.0136895	0.00234739	0.00412213	0.0027353	0	0.00415209	0.00645198	0.00151204	0.0156552	0.00363748	0.0214755	0.00667822	0	0.00651441	0.00492552	0.000765056	0	0.00216849	0.000737277	0.002897	0.00118127	0.0146698	0.00838022	0.00270249	0.0143223	0.0205921	0	0.0149814	0.0128044	0.00340379	0.02225	0.0142013	0.00766699	0.0033972	0	0.00190597	0.0129867
[truncated: 40 more columns]

[truncated: 6 more sheets: Table S11, Table S12, Table S13, Table S14, Table S15, Table S16]
